# Supplementary material for: Identification of transcriptional signals in Encephalitozoon cuniculi widespread among Microsporidia phylum: support for accurate structural genome annotation
Source: BMC Genomics. 2009 Dec 15;10:607. doi: 10.1186/1471-2164-10-607 (PMC2803860; doi:10.1186/1471-2164-10-607)
Supplement: Additional file 1 — Experimental evidences to justify transcriptional process in E. cuniculi. A: results of RT-PCR experiments after electrophoresis migrations. RT experiments were performed respectively using 5'-rib primer (line 1 and 5) and 3'-unk primer (line 3 and 7). PCR experiment were then realized using 5'-ubi and 5'-rib primers (line 1, 2, 3 and 4) and 3'-htr and 3'-unk primers (line 5, 6, 7 and 8). PCR experiments were carried out on RNAs without the reverse transcription reaction (line 2, 4, 6, 8) to exclude a potential DNA contamination. Some Positions of HindIII/EcoRI fragments (lines E) are shown at left in bases pairs. B: Results of 5' and 3' RACE-PCR experiments performed respectively on ubi, pap (B1), h2a, htr (B2), rib and unk (B3) genes. Specific RACE fragments were put into white square frames. PCR aspecific fragments were also cloned and sequenced. Results showed that did not correspond to targeted genes. Such non specific amplifications are frequently observed in RACE-PCR experiments because only one specific primer is used for PCR reaction and the other one may hybridize with all mRNA molecules. Furthermore in the sample, mRNA from E. cuniculi but also from HFF host cells are both presents enhancing aspecific amplification. For B3 gel, well 2 and well 4 correspond to controls: 5' RACE-PCR performed with 5'-rib on 3' DNA matrix and 3' RACE-PCR perfomed with 3'-rib on 5' DNA matrix. Some Positions of ladders are shown at left in bases pairs. [file 1471-2164-10-607-S1.XLS]

## Sheet: Feuille1
PROTEIN FUNCTION	ORF NUMBER	PUTATIVE POLYA SIGNAL	DISTANCE TO STOP CODON
HSP70-RELATED PROTEIN	ECU02_0100	ATTAAA	7
RAN SPECIFIC GTPASE ACTIVATING PROTEIN	ECU02_0140	AATAAA	-3
INVOLVED IN PLASMID MAINTENACE	ECU02_0200	ATTAAA	6
ISOPENTENYL-DIPHOSPHATE-DELTA-ISOMERASE II	ECU02_0230	AAGAAA	-1
U3 SNORNA-ASSOCIATED RNP (18S RRNA PRODUCTION)	ECU02_0240	AATAAA	23
PUTATIVE RNA-BINDING PROTEIN	ECU02_0250	AATAGA	0
GATA ZINC FINGER TRANSCRIPTION FACTOR 3	ECU02_0260	ATTAAA	6
DNA REPLICATION FACTOR C (ACTIVATOR 1) SUBUNIT	ECU02_0290	ATTAAA	22
ZINC FINGER PROTEIN	ECU02_0310	ATTAAA	21
PROBABLE CATION TRANSPORTING ATPASE	ECU02_0330	AATAAA	-2
26S PROTEASOME BETA SUBUNIT, THETA CHAIN	ECU02_0340	ATTAAA	6
RAS-LIKE GTP-BINDING PROTEIN (RHO SUBFAMILY)	ECU02_0410	AATAAA	-4
SEC1-LIKE SYNTAXIN-BINDING PROTEIN	ECU02_0430	ATTGAA	4
GLUTATHION PEROXIDASE	ECU02_0440	AATAAA	7
TRANSCRIPTION INITIATION FACTOR IIA	ECU02_0450	AATAAA	24
NUCLEAR PORE COMPLEX PROTEINS NUP98/116	ECU02_0460	AATTAAA	18
26S PROTEASOME REGULATORY SUBUNIT 2	ECU02_0480	AATAAA	-5
MPS1-LIKE THR/TYR DUAL SPECIFICITY PROTEIN KINASE	ECU02_0510	AATAAA	41
T COMPLEX PROTEIN 1 DELTA SUBUNIT	ECU02_0520	ATTAAA	8
HYPOTHETICAL PROTEIN CGB0_HUMAN	ECU02_0530	GATGAA	-5
CLATHRIN COAT ASSEMBLY PROTEIN	ECU02_0540	AATAAA	169
SPK1-LIKE SER/THR PROTEIN KINASE	ECU02_0550	AACAAA	45
HYPOTHETICAL PROTEIN YO47_METJA	ECU02_0570	ACTAAA	47
HYDROXYACYL GLUTATHION HYDROLASE	ECU02_0580	ATTAAA	159
60S RIBOSOMAL PROTEIN L11	ECU02_0610	AATAAA	-5
TRANSCRIPTIONAL REPRESSOR FOR RNA POLYMERASE II	ECU02_0640	AAGAAA	91
HYPOTHETICAL PROTEIN YDOA_SCHPO	ECU02_0660	ATTAAA	-5
PUTATIVE ATP-DEPENDENT RNA HELICASE	ECU02_0670	AATAAA	18
DNA REPLICATION FACTOR (ACTIVATOR 1)	ECU02_0680	AATGAA	20
HSB-LIKE CHAPERONE	ECU02_0690	ATTAAA	-5
HISTONE TRANSCRIPTION REGULATOR	ECU02_0710	AATAAA	65
HISTONE H2A	ECU02_0720	ATTAAA	15
POLY (A) POLYMERASE TYPE 1	ECU02_0730	TATAAA	50
UBIQUITIN	ECU02_0740i	ATTAAA	-5
60S RIBOSOMAL PROTEIN L7A	ECU02_0750i	AATAAA	0
SIGNAL PEPTIDASE 18KDA SUBUNIT	ECU02_0760	AATAAA	19
40S RIBOSOMAL PROTEIN S17	ECU02_0770	AATAAA	16
TRANSCRIPTION INITIATION FACTOR TFIIF BETA SUBUNIT	ECU02_0780	AATAAG	86
60S RIBOSOMAL PROTEIN L9	ECU02_0800	AATAAA	-1
60S RIBOSOMAL PROTEIN L24	ECU02_0810	AATAAA	72
PROTEIN DISULFIDE ISOMERASE	ECU02_0850	AATAAA	-5
SERINE PALMITOYLTRANSFERASE SUBUNIT 1	ECU02_0860	AATAAA	-12
40S RIBOSOMAL PROTEIN S8	ECU02_0880	AATAAA	-5
60S RIBOSOMAL PROTEIN L35A	ECU02_0900	TATAAA	-6
SUPPRESSOR OF FORKED PROTEIN	ECU02_0930	AGTAAA	-5
THIOREDOXIN REDUCTASE	ECU02_0940	AATAAA	-5
PUTATIVE MEMBRANE INTEGRAL PROTEIN	ECU02_0960	AATAAA	71
HYPOTHETICAL PROTEIN YDED_SCHPO	ECU02_1010	AATAAA	18
SMALL NUCLEAR RIBONUCLEOPROTEIN E	ECU02_1020	AACAAA	0
SIMILARITY TO GAL4 DNA-BINDING ENHANCER PROTEIN	ECU02_1050	AGTAAA	-5
PROTEIN FARNESYL TRANSFERASE ALPHA SUBUNIT	ECU02_1060	AATAAA	9
MONOUBIQUITIN/CARBOXY-EXTENSION PROTEIN FUSION	ECU02_1080	ATTAAA	-5
ATP-DEPENDENT DNA-BINDING HELICASE	ECU02_1090	AATAGA	-5
HEAT-SHOCK PROTEIN HSP90 HOMOLOG	ECU02_1100	ATTAAA	3
PROTEIN KINASE OF THE PI3/PI4 FAMILY	ECU02_1130	AATAAA	49
SIGNAL PEPTIDASE 21KDA SUBUNIT	ECU02_1140	AAATAA	-2
DNA REPLICATION LICENSING FACTOR OF THE MCM FAMILY	ECU02_1150	AATAAA	45
HOMEOBOX DOMAIN-CONTAINING PROTEIN	ECU02_1200	AATTAA	-6
GLUTAMYL TRNA SYNTHETASE	ECU02_1210	ATTAAA	-5
DNA LIGASE	ECU02_1220	AATAAG	186
SEC24-RELATED PROTEIN	ECU02_1230	AATAAA	-2
13S CONDENSIN SUBUNIT	ECU02_1240	AATAAA	-5
TRANSCRIPTION INITIATION FACTOR TFIID 28KDA SUBUNIT	ECU02_1250	AATAAA	161
D1B1-LIKE PROTEIN REQUIRED FOR MITOSIS ENTRY	ECU02_1270	AATAAA	47
DOLICHOL-PHOSPHATE MANNOSE PROTEIN MANNOSYLTRANSFERASE	ECU02_1300	AATAAA	-5
RAD4 PROTEIN	ECU02_1320	AAGAAA	70
HYPOTHETICAL PROTEIN YA7C_SCHPO	ECU02_1340	AATAAA	33
TRANSCRIPTION FACTOR OF THE E2F/DP FAMILY	ECU02_1350	ATTAAA	-5
PROLYL TRNA SYNTHETASE	ECU02_1360	AATAAG	41
ALPHA ALPHA TREHALASE PRECURSOR	ECU02_1370	ATTAAA	-1
CAAX PRENYL PROTEASE 1	ECU02_1380	AATAAA	-15
HYPOTHETICAL WD-REPEAT PROTEIN YN57_YEAST	ECU02_1400	AATAAA	114
SECRETORY PATHWAY GDP DISSOCIATION INHIBITOR ALPHA	ECU02_1410	AATAAA	141
HYPOTHETICAL ATP-BINDING PROTEIN YJ42_YEAST	ECU02_1430	AATAAA	-5
SER/THR CYCLIN-DEPENDENT PROTEIN KINASE KIN28	ECU02_1450	AACAAA	107
HYPOTHETICAL PROTEIN YNE9_YEAS	ECU02_1460	ATTAAA	36
HYPOTHETICAL INTEGRAL MEMBRANE PROTEIN YIPC_YEAST	ECU02_1470	ATTAAA	13
ALANYL TRNA SYNTHETHASE	ECU02_1490	AATAAA	2
TRANSCRIPTION INITIATION FACTOR TFIID 20/15KDA SUBUNIT	ECU02_1500	AATAAA	306
ATP-DEPENDENT RNA HELICASE	ECU02_1520	AATAAA	2
