# Supplementary material for: Identification of transcriptional signals in Encephalitozoon cuniculi widespread among Microsporidia phylum: support for accurate structural genome annotation
Source: BMC Genomics. 2009 Dec 15;10:607. doi: 10.1186/1471-2164-10-607 (PMC2803860; doi:10.1186/1471-2164-10-607)
Supplement: Additional file 2 — Identification of putative polyA signals for E. cuniculi genes located on chromosome II and coding for proteins with defined function. First column indicates protein systematic name, second column presents ORF number, third column shows the putative polyA signal sequence, and the last column indicates the distance to the stop codon. When negative distances are used it indicates that the AAUAA-like motifs begin in their respective CDSs. [file 1471-2164-10-607-S2.XLS]

## Sheet: Feuil1
Product name	E. cuniculi	A. locustae	E. bieneusi	B. algerae	N. ceranae
60S RIBOSOMAL PROTEIN L8	AAATTTTTTTGAACTCATCTTTTAAAACTTGCATGATTTTTGAGCCCTGAA	NS	AAATTTTTTGCCCTGTCGTT	AAAAATTTTTTACCCTTAAA	AAAATTTTTACCCTTAAAA (frame shift)
40S RIBOSOMAL PROTEIN S12	AAAAAATTTACCCTCCA	NS	NS	NS	AAAAATTTTTGTTTTTTTATCCCCTTAA
60S RIBOSOMAL PROTEIN L11	AAAAAAAATTTGATCCCCAAC* (intron)	AAAAATTTACCCTCCC	AAAATTTTTATGGTTGTTTAA	AAAATTTTTAACCCCACA	AAATATTTTTTTTTATTTTTTACCCTCTAAA
60S RIBOSOMAL PROTEIN L7A	AAAAATTTTACCCTCAA (intron)	NS	AAAAATTTACCCTAAAT	AAAAAAATTTACCC	AAATTTATTTTTCTACCCCCAAAA
40S RIBOSOMAL PROTEIN S17	AAAATTTTTCACCCCAAGA (intron	AAAAATTTTTAGCCCTCT	AAAATTTTAAATCCTTACTTT	AAAAATTTTGTACCCTCAT	AACTATTTTTACCCTTCAAA (intron)
60S RIBOSOMAL PROTEIN L9	AAAAAAATTGTTAAATACCAGAAGGACTTACCCCTT*	AAAAAATTTGACCCCCG	AAATTTTTACCCT	AAAATTTTTTATCCCTT	AATATTTTTTTATCCCCTAA
60S RIBOSOMAL PROTEIN L24	AAATTTTGGATGTGCTAAGGGTAAA	NS	NS	NS	ATAATTTTTTATACCCGTTAAA
40S RIBOSOMAL PROTEIN S8	AAAAAAATTTGCCCTGAA (intron)	AAAAATTTTTACCCC	NS	AAAATTTTTTAAAAATGACCC	AATTTTTTTTACCCCACAA (intron)
60S RIBOSOMAL PROTEIN L35A	AAAATTTTTGATCCCTCGTT	NS	NS	NS	AATTTTTTTTATCCCCTAAA
60S RIBOSOMAL PROTEIN L31	AAAAAATTTACCCTG	NS	AAATTTTACCCTAA	AAAAATTTTTACCCTA	AAAAATTTTATTTTTTACCCCTTAA
40S RIBOSOMAL PROTEIN S16	AAAAATTTTCAAATGCTTTAGCCCTTTC	NS	NS	NS	AAAAAAAATATTTTTTTAAACCCCAG
60S RIBOSOMAL PROTEIN L13	AAAATTTTTAACCCCA	AAAATTTTTCAGCCCTA	NS	AAAAAATTTTATGCCCTATAATA	AAAAAAATATTTTTTTTAGCCCCAC
40S RIBOSOMAL PROTEIN S14	AAAAAAATTTGCCCTTCGAGA	AAATTTTTTAGCCCCAACCCA*	NS	AAAAATTTTTACCCATTCT	ATAATTTTTTACACCCTAAA
60S RIBOSOMAL PROTEIN L34	AAATTTTTTTCCCCTTGCAAAGGAG	AAATTCTAGCCCCAC	AAATTCTAGCCCCAC	AAATTTTATTTTACCCTAAA	AAATATTTTTATTTTTGTACCCCCGTAA
60S RIBOSOMAL PROTEIN L7	AAATTTTTGCCCTGAAA	AAAATTTTTTAGCCCTG	AAAAATTTTAATGAATCCCCAAT	AAAAATTTTTACCCTA	AAAATTTTTATTATTTTTTACCCCCAA
60S RIBOSOMAL PROTEIN L3 (D)	AAAAATTTGTGCCCTTATCAA	NS	AAAAATTTACCCACATTCTTA*	AAAAAAATTTAACCCCA	AAAAATTTTACCCCCTAAAA
60S RIBOSOMAL PROTEIN L18	AAAATTTTTACCCCATAAAGCA	AAAATTTTTACCCATTGA	AAAAAATTTACCCTTAG	AAAAAAATTTCACCCTTA	AAATATTTTTTATCCCTAAA
40S RIBOSOMAL PROTEIN S29	AAAAAATTTACCCCCG (intron)	NS	NS	AAAATTATTTTATTTAGTTTTATTTCACCCTTAC	ATATTTTTTTTACCCCTATTT
40S RIBOSOMAL PROTEIN S5	AAAATTTTTACCCTTAGGA*	AAAATTTCCAACCCCCA	AAAATTTTTTTTCTCCCTATTATA	AAAATTTTTACCC	AAATTTTTAACCCCTAAA
60S RIBOSOMAL PROTEIN L27	AAAAAATTTGCCCTAGGA	NS	NS	AAAAAATTTTACCCTC	ATATTTTTTATGCACTATTTTTACCCCTAAAA
40S RIBOSOMAL PROTEIN SA or P40	AAAAATTTTGCACCCTTGAA	AAAATTTTTGAGCCCTA	AAAAAAAATTTACCCTA	AAAATTTTTTTTAAAAAAAAAGAAAACTTACCCTTAAAT	AAATTTTTTATTTTTTAAAAGTTAGCCCCCCAATTTTAAAA
40S RIBOSOMAL PROTEIN S11	AAATTTTTCACCCCGAA	NS	NS	AAATTTTTTTTGCAATTCATTTTACACCCTTAAA	AAAAATATTTTTTTTGCCCTTAA
60S RIBOSOMAL PROTEIN L22	AAATTTTTTCACCCCAATAAGCTAAGA	NS	NS	AAAAATTTTTACCCTTA	AAAATATTTTTTTACCCTTAAAA
40S RIBOSOMAL PROTEIN S27	AAAATTTTTAGGCAAGGACCCTAAGAGA	NS	NS	AAATTTTTTTTTTGCCCTTA	AATTTTTTATCCCATAAA
60S RIBOSOMAL PROTEIN L32	AAAAAATTTACCCTGAACAG	AAAAAAAATTTTACCCCG	NS	AAAATTTTTTGCCCAT	AATTTTTCTCCCCTAAA
40S RIBOSOMAL PROTEIN S10	AAAAAAAATTTCATCCAGGGGCTTCGAGAAGGTAAGTGGTTTGACTATGCAGAAAGACTAATTTGTAGAGCA	NS	NS	AAAATATTCCACCCTTAA	NS
60S RIBOSOMAL PROTEIN L13A	AAAAAATTTATCCCTTCA	AAATTTTTTTCACCCCTAT	AAATTTTTACCCTATAT	AAAATTTTTTACCC	AAAAATATTTTTTACACCCCCAAA
40S RIBOSOMAL PROTEIN S3A	AAAAATTTGCGCCACCCCAGGAA* (intron)	AAAAAAATTTTACCCTGACA	AAAATTTTTACCC	AAAATTTTTTATCCTTAGAAGAA (intron)	AATTTTTTTAGCCCCCAA
60S RIBOSOMAL PROTEIN L10A	AAAATTTTTGCAGCATGCAAGGGTAAG	NS	AAAAATTTATTCCCTTAAAT	AAAAAATTTTAACCCATAAT (intron)	AAATAATTTTTTTTTCTTTGAGGGGTAAT
40S RIBOSOMAL PROTEIN S6	AAATTTTTTTCCAGGGCCACCCTTGCAA* (intron)	AATTTTTTTGCCCATAC* (intron)	AATTTTTTGTCCCTAATT	AAAAAAATTTTGCCCAT	AAAATTTTTACCCTTAAAT
60S RIBOSOMAL PROTEIN L21	AAATTTTTCAGATACAGAAAACAACCCTAGAA	AAAAAAATTTGCCCTTGA	AAATTTTTACCCATAT	AAAAATTTTTAACCC	AAATATTTTTTTAATTCAACCCCTAAA
40S RIBOSOMAL PROTEIN S9	AAAAATTTTCACCCCGA	AAAATTTTTTAACCCTC	AAAATTTATCCCAC	AAAATTTTTTACCCATCTATT	AAATTTTTTACCCCTCAA
60S RIBOSOMAL PROTEIN L30	AAAAAATTTGCCCTGGATAGAG	NS	AAATTTTGCCC	AAAAATATTTGTACCCTCATC	AAAATTTTTATTTTTTACCCTTAAA
60S RIBOSOMAL PROTEIN L5	AAAATTTTTCAGCCCCGAGAAA (intron)	AAAAAATTTTTACCCCATCG	AATTTTTTATCCCCAGA	AAAATTTTTTATCCCTTAA	AAATTTTTATTTTTTTACCCCATAA
60S RIBOSOMAL PROTEIN L19	AAAAAATTTGCACCCTGAAA (intron)	AAAAAATTCGCCCCCA*	AAAAAAATTTACCCTAA*	AAAAAATTTTATACCCTTAA	AATTTTTTGATTTTAAGCCCCAAAAAA (intron)
40S RIBOSOMAL PROTEIN S18	AAAAATTTAATCCCCTAA	AAAAATTTTACCCCA	AAATTTTGTCCC	AAAAAAATTTTTGCCCATAAA	AAAATTTTTTATTTTTTTTACCCTTAAA
60S RIBOSOMAL PROTEIN L36	AAAATTTTTCCCGACCCTGCA*	NS	AAAATTTTTATCCC	NS	NS
40S RIBOSOMAL PROTEIN S26	AAAAAAATTTGCCCTTGAA (intron)	AAAAAATTTGCCCCAA	NS	AAAATTTTTAATCCCTAATTAA (intron)	AATTTTCTACCCCCAAAA
60S ACIDIC RIBOSOMAL PROTEIN P2 (A4)	AAAAATTTTCACCCTCGAAG	NS	NS	NS	NS
60S ACIDIC RIBOSOMAL PROTEIN P0	AAATTTTTTCACCCTGGA*	AAAAATTTTTGACCCCCG	ATAATTTCAGTTATGTAACACCCTTAAA	AAAATATTTTCTACCCTTAA	AAATTTTTTATTTTTTTCTCCCCTAAA
60S RIBOSOMAL PROTEIN L24bis (D)	AATTTTTTGCCAAAAACAAGTCCCTTC*	NS	AATTTTTTACCCAT	AAAATTATTTTACCCAT	AAAATTTTAACCCTTAAAA
60S RIBOSOMAL PROTEIN L37A	ATAATTTTTTTTACCCATCAAA (intron)	NS	NS	AAAATATTTTGCCCTAAAA (intron)	AAATTTTTTACCCTTAG
L40 RIBOSOMAL PROTEIN FUSION	AAATTTTTGCCCTTTAAGA*	NS	AAAATTTTTGTAGTGAACCCT	NS	AAAATATTTTCACCCTC
60S RIBOSOMAL PROTEIN L17	AAAAATTTGCACAATAGCTTTCCACAAAGAAGGCGAAAAAAAGTAGCCCTGAA	NS	AAAAATTTACCC	AAAATTTTAGCCCATTAA	AAAATTTTTATTTTTATCCCCTAAAAT
60S RIBOSOMAL PROTEIN L37	AAAAAATTTTAGCAGATGGCCCAGAGAA (intron)	NS	NS	NS	AAGTATTTTTTTTATTTTTCACCCATAAA (intron)
40S RIBOSOMAL PROTEIN S2	AAATTTTTCATTCCTGCGCAGGCCCTTAAA	AAAAATTTTACCCTA*	AAAATTTGTCCCCCACTAGT	AAAATTTTTTACCC	AATATTTTTTTACCCCAAAA
60S RIBOSOMAL PROTEIN L35 (D)	AAATCTTTTCCATTCCGAAGCCCT	NS	NS	AAAAATCTTTTTTTACCCTTAA	AAAAATATTTTTTACCCTCAAA
40S RIBOSOMAL PROTEIN S15	AAAATTTTTTACCCTCT* (intron)	AAAATTTTTAAGTACCC	AAAATTTACCCTAGA	AAATTTTTTTCTTCACCCATA	AAATTTTACCCTTCAA
60S RIBOSOMAL PROTEIN L26	AAATTTTTTCATCCCTGG	AAAAAATTTTAGCCCCAA	AAAATTTTTAATCCATACG	AAAATTTTTTACCCTT	AATTTCCTACCCCTCA
RIBOSOMAL PROTEIN L18A	AAAAAATTTACCCCC*	NS	AAAAATTTGCATCCCATTA	AAAAATTTTTACCCTTAA	AATTTTTACCCCCCAAA
60S RIBOSOMAL PROTEIN L4	AAAAAAAATTTGCTCTGGGGGCTTGAA	NS	AAAAATTTTTTCCCTA	AAAAATTTTTATCCCA	AAAAAAATTTTCAAAAGAAGGGTCAAA
40S RIBOSOMAL PROTEIN S4	AAAAAATTTGCCCTGAAA	AAAAATTTTTACCCCTAA	AAAATTTACCCCAT	AAAATTTCTACCCCCAA	AAATTTTTTCAACCCATAAA (intron)
40S RIBOSOMAL PROTEIN S13	AAAATTTTGCCCTTCAATCTGAAAA	AAAATTTATGATTCTTATTGCAGAAAACACACGCCCCCAA*	NS	AAAAAAATTATTTTCACCCATACA	AAATTTTTTTGTTTTTTTACCCCATTTTAAA
40S RIBOSOMAL PROTEIN S25 (D)	AAAAAATGTAGTCCCAA	AGAATTTCACCCC	NS	AATTTAACCCATAAA	AAAATTTCTTTACCCATAAA
RIBOSOMAL PROTEIN L23	AAAAAATTTTCGGATCCAGCCCCGGAAAG	AATTTTCAAGCCCCA	NS	AAAAATTTTTAACCCAT	AAATATTTTATTAATTTTTTGCCCCA
60S RIBOSOMAL PROTEIN L10	AAAAATTTTAGCCCTCGAA	AAATTTTTCAGCCCCTCAA	AAAATTTTACCCCAGAAA*	AAAAAAATTTTCAACCCTAA	AAATTTTTTTATCACCCCTAT
60S RIBOSOMAL PROTEIN L6	AAAAAATTTATCCCTCAAA* (intron)	AAAAATTTTACCCC	AAAAATTTTACCCACATCAAGTATTA	AAAAATTTTTACTTTAACCCATCA	AATTTTTATGCCCATAAA (intron)
60S RIBOSOMAL PROTEIN L23A (D)	AAAAACTCTTCTGCGCAAGCCCTCA	NS	AAAAAATTTACCCATATA*	AAAATTTTTACCCCCA	AAAATTTTATTTTTTACCCATAAA
60S RIBOSOMAL PROTEIN L12	AAATTTTTCAAAATTCTAAACCCTCAGTT	AAATTTTTTAAAACATCCCCCAA	NS	AAAAAATTTACCCTCAA	AAATTTTTTACCCCAAAAA
60S RIBOSOMAL PROTEIN L39	AAAAATTTGAGCCCCACACGAA (intron)	NS	NS	NS	AACATTTTTTGATATTTACCCCCTAAG
40S RIBOSOMAL PROTEIN S3	AAATAAAAAATTTGCCCTCGAA*	AAAATTTTTTAACCCTGGAC	AAAATTTTTTCCCTT	AAAATTTTTACCCTTAA	AAATATTTTTTCAAATTTTACCCCCCA
40S RIBOSOMAL PROTEIN S28	AAAAATTTATCCCTACTAAGG	NS	NS	AAAAAATTTTAATATACCCTTAC	AAAAAATATTTTTTTCTACCCTTAAA
40S RIBOSOMAL PROTEIN S15A	AAAATTTTACCCTTCGAA	AAAAAATTTAGCCCCA	AAAAATTTTGTCCCTA*	AAAAAATTTTACCCATTAAA	AAAATTTTTACCCCA
40S RIBOSOMAL PROTEIN S23	AAAAATTTTATCGTCTTGCAATTAGAAAAAAACAAATCGAGCCCCCTAC	NS	AAAAAAATTTTTAAACCCAAAGT	AAAATTTTTTACCC (intron)	AAAAATTTACCCCT
60S RIBOSOMAL PROTEIN L27A	AAAATTTTTATCCCTGAA (intron)	NS	AAAATTTTACCCATAG*	AAAAAAATTTTATTATTAAACCCT	AAAAAATTTATATTTTTAGCCCCCATAAA (intron)
60S RIBOSOMAL PROTEIN L44	AAAAAAATTACTCTGCAGGACTTGCCCTTGGAAAG	NS	AAAAAATTTACCCTC	AAAAAATTTGCTATCCTTAAGAA (intron)	AAATTTTTTACCCATAAA
40S RIBOSOMAL PROTEIN S24	AAAAATTTATCCCTCGCGAA (intron)	NS	NS	AAAATTTTTTACCCTTAA	AAATTTTTATTACCCTTAA
40S RIBOSOMAL PROTEIN S30	AAAATATTTTCCTTGAAAGAAAGGCCCTTTGAA (intron)	NS	AAAAATTTACCCC*	NS	ATATTTTTTTACCCTTAAA
40S RIBOSOMAL PROTEIN S20	AAAAAAATTGCCGAGAGGGGCCCTCGAA	NS	NS	AAAAAATTTTACCCTTAACTAATATCA	AATTTTTCTTACCCCAAATTT
40S RIBOSOMAL PROTEIN S7	AAAAAATTTCACCCTTTGTCC*	NS	NS	NS	AAATTTTACCCCCAA
60S RIBOSOMAL PROTEIN L15	AAAAATTTGCAACCCCAG	AAAAAATTTTACCCCA	AAAAATTTTTCCAGCCCTGT	AAAAAATTTTACCCATT	AAATTTTTTATTTTATCACCCCA
40S RIBOSOMAL PROTEIN S19	AAAATTTTCACCCCAA	NS	NS	AAATTTTTTTACCCTTCTA	AATTTTATAACTTATTTTTTTTACCCTTAA
