# Supplementary material for: Identification of transcriptional signals in Encephalitozoon cuniculi widespread among Microsporidia phylum: support for accurate structural genome annotation
Source: BMC Genomics. 2009 Dec 15;10:607. doi: 10.1186/1471-2164-10-607 (PMC2803860; doi:10.1186/1471-2164-10-607)
Supplement: Additional file 3 — Characterization of DNA signals implicated in ribosomal protein gene expression shared by microsporidian species. First column indicates product name, the five other columns present DNA sequences upstream the AUG start codon for E. cuniculi, A. locustae, E. bieneusi, A. algerae and N. ceranae. AAATTT-like motifs are colored in blue, CCC-like motifs in red and GGG-like motifs in green. The star character stands for a mispredicted start codon, and NS stands for not already sequenced genes. When a gene contains an intron it is indicated within brackets. [file 1471-2164-10-607-S3.XLS]

## Sheet: Feuille1
ORF number	Protein fuction	Signal
ECU01_0420	hypothetical protein	aaatataaaaaagcctaagacgagatgccc*
ECU01_0460	ACTIN	aaagaaaaaaaaaaatacccct*
ECU01_0820	hypothetical protein	aaaaggaaaaaggaattgcccaaaagac
ECU01_0930i	similarity to THIOREDOXIN H type	aaaacaaagaaagcccca
ECU01_0970	ALDOSE REDUCTASE	tataaatactcaggatttgtgagtcccg
ECU01_1010	UBIQUITIN CONJUGATING ENZYME E2	aaaaacaaatgcatgacccctacaa
ECU01_1230	PROTEIN OF THE CDC48/PAS1/SEC28 FAMILY OF ATPases	taaaaacaaaaacaaagacagccccaa
ECU01_1370	SEPTIN HOMOLOG	aaatgtaaaataccgaagcttctgcaaagccgggatagacttcaacata*
ECU02_0100	similarity to HSP70-RELATED PROTEIN	aaaaattggaaagaattttgtataaattttttcttt
ECU02_0580	HYDROXYACYL GLUTATHION HYDROLASE	aaaaaaacaacaaaagtacccttaaac *
ECU03_0520	HEAT SHOCK RELATED 70kDa PROTEIN	aaaaaataataaaagtggggaatccctagggctca
ECU04_1100	TRANSLATION ELONGATION FACTOR 1 ALPHA	aaaaaaaatttgcgccagcccccctaca*
ECU04_1480	Zinc finger protein	taaacaatgagaagcagatttaagagagctcaggagtatgccctta
ECU05_0090	ADP RIBOSYLATION FACTOR-LIKE GTP BINDING PROTEIN	aaaaaacaagccctagaaaaacaaaacaatc
ECU05_0510	hypothetical protein	aaaaaattactccttggggttttgg
ECU05_0590	hypothetical protein	aaaatataaattcagtagggacagagcctcctat
ECU05_1590	3-METHYLADENINE DNA GLYCOSYLASE	cccggaggctcctgggaaag
ECU06_0240	POLAR TUBE PROTEIN PTP2	aaaataaaatataaaagaagccttttgcacactaccaaag
ECU06_0250	POLAR TUBE PROTEIN PTP1	aaataaaagtataaatacctccgaaaacgcagagtttaag
ECU07_0400	hypothetical protein	aaaaactatttaagttgcgattttcatagtctcaagact
ECU07_0920	hypothetical protein	aataaatagcaagatgaaagagactcaaaaccaat
ECU08_1610	HYPOTHETICAL PROTEINS of the UPF0023 family	catgctgcggcctctaccctgcc
ECU08_2020	Hypothetical protein	aaaccctaaagcatataaatcctatcctatcctacttgtc
ECU09_1250	40S RIBOSOMAL PROTEIN S3	aaataaaaaatttgccctcgaa *
ECU09_1330	REPLICATION FACTOR C (ACTIVATOR 1) 37kDa SUBUNIT	aggagacaattgtacaccccca
ECU09_1470	Hypothetical protein	aagagaaagcatccttggttcgtgaaactgagccgtg
ECU09_1820	Hypothetical protein	aaaaatgttttgtcccttgaattgtg
ECU10_1660	SPORE WALL PROTEIN 1	taaatgtataaataaacatgctgtaggaaggaaattaaag
ECU11_0140	DNA 3-METHYLADENINE GLYCOSYLASE	cttgcccggaggctcctgggaaag
ECU11_0510	similarity to chitooligosaccharide deacetylase	aaataatagagaagttgtatagct
ECU11_0530	TRYPTOPHANYL tRNA SYNTHETASE	tccaagcggccataccccca
ECU11_0870	U5 ASSOCIATED snRNP	taaataagtaggagcactcccaaacaa
