# Supplementary material for: Identification of transcriptional signals in Encephalitozoon cuniculi widespread among Microsporidia phylum: support for accurate structural genome annotation
Source: BMC Genomics. 2009 Dec 15;10:607. doi: 10.1186/1471-2164-10-607 (PMC2803860; doi:10.1186/1471-2164-10-607)
Supplement: Additional file 4 — Upstream signals identification of genes coding for highly abundant proteins in E. cuniculi spores [28]. First column indicates ORF number, second column presents protein function, and third column the DNA upstream the AUG start codon. Adenine-rich regions are indicated in blue, CCC-like motifs in red and GGG-like motifs in green. The star character stands for a mispredicted start codon. For the following genes, ECU05_1590, ECU08_1610 and ECU11_0530, adenine-rich region was not present. Nevertheless, we can observe CCC- and/or GGG-like multiple motifs in these regions. [file 1471-2164-10-607-S4.XLS]

## Sheet: Feuil1
ORF number	Signal	position of corrected AUG
ECU01_0010	MP
ECU01_0020	MP
ECU01_0030	MP
ECU01_0040	aatccccccattcataacccat
ECU01_0050	gaagccggtccagccccactggcttctccaacagccccc	(13837..13839)BV
ECU01_0060	MP
ECU01_0070	tttcatccatacttcttctctaccccac
ECU01_0080	aagcaggaggaaagatctggccc
ECU01_0090	aatatacgtcgatcccctgacccttc
ECU01_0100	gtctaataagtgggtgcccttggcgagtaatgagggc
ECU01_0110	aaattgggtaaagaggggcgtgccct
ECU01_0120	aagaagaagggatcgagagaaaagagg
ECU01_0130	aaaaggagcggtaagatgggtgttcggagtgtgtagacccttgaaac
ECU01_0140	aatagtattgtgaaaaaacaaaggg
ECU01_0170	ataataaataatttcccc
ECU01_0180	atatataacccctgcccatgcctgccaaa
ECU01_0190	aagatatttaatcttctggaggggaggaggc
ECU01_0200	tttaaaggctgcccctgccttgcaccaaagaca
ECU01_0210	aaaggacggggctgggaccctgggcg
ECU01_0220	aggactcataagaattgcttttgaatggggtta	c(38770..38772)
ECU01_0230	aagaagtatccccaga
ECU01_0240	aatagttttatatcctccatcaaccactccggaagcatcttcgaa
ECU01_0250	attaataaagcccggcgcttaccctagt
ECU01_0260	agcaaataaagagccagata
ECU01_0280	aaataatgcatcaaaaatagaccctg
ECU01_0290	taagctaaagcccagggctg
ECU01_0300	aaagaacaaaaaggaaaggcccgctcctccaaga	(44090..44092)
ECU01_0310	aaatttttttgaactcatcttttaaaacttgcatgatttttgagccctgaa
ECU01_0320	agttcttcttgtaatcttacccatttcagggctcaaaaatc
ECU01_0330	ttataaaaagcttgtggagcgagccgttaat
ECU01_0340	attaatactttgattttccaccctgagacc
ECU01_0350	aaaagcaaaaaaacagggccccaaaac
ECU01_0360	aaaacggaatgattttttatctttgcaagggctatct
ECU01_0370	aaaatttgggattttctcccctag
ECU01_0380	aaattggaattcttgttttatccccatccagga	c(53641..53643)BV
ECU01_0390	aagataatgagttccttgcacggatccttcccagaag
ECU01_0400	acaggaatatcatttggggtttccctc	c(55065..55067)
ECU01_0410	aaacaaagtaccttgc
ECU01_0420	aaatataaaaaagcctaagacgagatgccc	(58024..58026)
ECU01_0430	aatggatataacctctcttccattacccgcca
ECU01_0440	aaaaaataacaaaaaaatagccccaag
ECU01_0450	aaacagatgtaaactgcccttacga
ECU01_0460	acataaagaaaaaaaaaaatacccct	(61343..61345)BV
ECU01_0470	aaaacttttccttttgtttat
ECU01_0480	gaaatcaatcccatctctatcccccat
ECU01_0490	ggggcataccagcaggcaaaggtgagctcacccgcccag	(64242..64244)
ECU01_0500	aaaagacacagaatggtgttccctta
ECU01_0510	aaaaatgacagtagcaaccctggc
ECU01_0520	aaaaaagaaggcc	c(66494..66496)
ECU01_0530	aataaataaaaaaatggaattacaaagaaa
ECU01_0540	tattaattatttttctctacgttacccgtcgaagaa
ECU01_0545	aaatgactctacacggcagagcacccacaa
ECU01_0550	aaattttttagccgctcacccata
ECU01_0560	atttttgttgaggatgcatacccttaacccgtgcg
ECU01_0570	atttcagctcccttttatttgccctgccgtagga
ECU01_0580	tttccgccgatttttgccaatccctttgt	c(74763..74765)
ECU01_0590	aattttttgcccatcaacg
ECU01_0600	aaaattttgccctaggggctg
ECU01_0610	aaatttttatcccttaggtgtctc
ECU01_0620	aaatatcgcggagctcagcccctgaacaat
ECU01_0630	aaaatgcgaaaaatggaatccctgc	(79055..79057)BV
ECU01_0640	aataaaaggcacaggtggtgcaggtgt
ECU01_0650	aaacaaataaataaaaatggaaagcataagcctgttcg
ECU01_0660	agaaatgaggcagccc	c(83884..83886)
ECU01_0670	ataaagagccgtagctgcacgcccttagggc
ECU01_0680	aaattaatgaattctttaacccctgcga
ECU01_0690	atagaaatgatatccaatc
ECU01_0700	aattttggcctccctaaaag
ECU01_0710	agagaacaattgcagggccgccaatcccccg	c(88650..88652)
ECU01_0720	aaacaaaaaatcctgtcgtcct
ECU01_0730	tataaaacgctcttcaggtccggaaacaa
ECU01_0740	aaaagtataaaacggcgaaatgcccctacggcagaa
ECU01_0750	aatgaatttgcaaacattagtgccctagaaaa
ECU01_0760	actaagatttgaagcccttggtaa
ECU01_0770	ttttaatgcctcttcgcacaacgcgc	c(92965..92967)
ECU01_0780	attgtaaatccttggaaccggtagccc
ECU01_0790	attttatttcgcttggccgatgcccttcaaga
ECU01_0800	ttttaaataaataccggctctccgagtgtctct
ECU01_0810	taaaaatgtctctcaatccttccgattcattttcaaggta
ECU01_0820	aaaaggaaaaaggaattgcccaaaagac
ECU01_0830	aaatcttttactccatataaacttaaggttc
ECU01_0840	ataaaactaaaagaattcggagtccca
ECU01_0850	atggtataccagcagcccgggaatatccctga
ECU01_0860	atttacatggaaggtctccatgccctgccc	(101619..101621)
ECU01_0870	tatataaaagtatccataggttttctgaag
ECU01_0880	aagatggaacaacaccccataata	c(105097..105099)BV
ECU01_0890	aaaatctttttggagggaccc
ECU01_0900	aacagaaagagtctgtgagctgttattaggaacactgggcggtgt
ECU01_0910	aggtgatatacagaatccttggtagcatgccacagag
ECU01_0920	aaaaaatttaccctcca
ECU01_0930	aaaacaaagaaagcccca	(107676..107678)
ECU01_0940	ttttagtcttggattccatccctcc	c(108558..108560)BV
ECU01_0950	agaaacggtgcttctctgtagcccca
ECU01_0955	aaacaattaggcagcccta
ECU01_0960	aaacaatgacatcaccgatgcccctacgcccat
ECU01_0970	tataaatactcaggatttgtgagtcccg
ECU01_0980	ttaaatgacaacacttgccggcaagcccatagaagttcaagggcg
ECU01_0990	aaatagtcaccccagaga
ECU01_1000	aaaacaaaaagcccttacccctcttccgtgaa
ECU01_1010	aaaaacaaatgcatgacccctacaa
ECU01_1020	ttttcctcagggtgggataaacaaatatcc	c(118719..118721)BV
ECU01_1030	aaacaaagccctactaggg	c(119546..119548)BV
ECU01_1040	aattgatatgtgccccagattcctgaccca
ECU01_1050	ttagttttgaatccgagatccctt	c(121844..121846)BV
ECU01_1060	ataaatatgctggagggcgacccagag	c(123883..123885)BV
ECU01_1070	aaatggagggctggtaaacaaaacatcag
ECU01_1080	aaaaaattgccctctg	c(126543..126545) BV
ECU01_1090	aagtaatctaagaggcaatcccaaagggaacgag
ECU01_1095	aagtatacaaacccc
ECU01_1100	aacaaaagaagagcccttgga
ECU01_1110	aaacaattggtaaagcccatagcag
ECU01_1115	ttaatcaatgtgttctcagccctagcatctccg
ECU01_1120	aaattttgtccctta
ECU01_1130	gaagtaaatagctggagcgag
ECU01_1140	aaagaaatgaacacgccacaccc
ECU01_1150	ataaaaatccatcaaatccctgct
ECU01_1160	atttgatggatttttatctatcccttgg
ECU01_1170	gagagaggaaacaccctcaagga	(138573..138575)BV
ECU01_1180	gaattgggagtatccctggaaa
ECU01_1190	tttaataaagcttcttccgtctcaggtttcagagcccaccac
ECU01_1200	tttatattgttggacgcccaattcagccctgaa
ECU01_1210	ataagactgtctgcccagccattgctcgatacccc
ECU01_1220	tttgtcctccttatttttatgccc	c(146452..146454)BV
ECU01_1230	taaaaacaaaaacaaagacagccccaa
ECU01_1240	gtcataatgtacgacagactctaccccgaagg	(149079..149081)BV
ECU01_1250	aaagaaaataaaagccattgaaacaaaccctga
ECU01_1260	ttttcttggtccacgctccagagcccac
ECU01_1270	taaatataaataaggtataaacacgaggctca
ECU01_1280	aaaatccccctcgtaataaccccgataaaa
ECU01_1290	aaaatatttcaaaaaataaacagagaggggct
ECU01_1300	caaagaacaataaaatactgtgctattctacatccctgctgactttattaa
ECU01_1310	agacagagcgcaattgccagcccttataa
ECU01_1320	aaaaacattaaaaataaaagtcctt
ECU01_1330	aaaatcggtacgcagccctggtccctaaa
ECU01_1340	gaaacgcctgccatttaagaaactaaaatagtaaaaca
ECU01_1350	aaagagcaagacagataaagcccctaa
ECU01_1360	gaggagtcatacgatggcccgtgggag
ECU01_1370	atgttataaacagggcatgattgtttgtttac
ECU01_1380	aaatatttttattttgttgcagtttacttttccacgggcctttgg
ECU01_1390	aattaaaatggtttatattgggatctatcttacccaaacaa
ECU01_1400	aaaggacggggctgggaccctgggcg
ECU01_1410	tttaaaggctgcccctgccttgcaccaaagaca
ECU01_1420	tccaagatatttaatcttctggaggggaggaggc
ECU01_1430	atatataacccctgcccatgcctgccaa
ECU01_1450	aatactattcataataaataatttcccc
ECU01_1470	agtattgtgaaaaaacaaaggg
ECU01_1480	aaaaggagcggtaagatgggtgttcggagtgtgtagacccttgaaac
ECU01_1490	aagaagaagggatcgagagaaaagagg
ECU01_1500	aaattgggtaaagaggggcgtgccct
ECU01_1510	taataagtgggtgcccttggcgagtaatgagggc
ECU01_1520	aatatacgtcgatcccctgacccttc
ECU01_1530	aagcaggaggaaagatctggccc
ECU01_1540	tttcatccatacttcttctctaccccac
ECU01_1550	MP
ECU01_1560	gccggtccagccccactggcttctccaacagccccc	c(196144..196146)
ECU01_1570	aatccccccattcataacccat
ECU01_1580	MP
ECU01_1590	MP
ECU01_1600	MP
ECU02_0010	aaataatcccaactccgctcgaccactcc
ECU02_0020	taatatcaacatatttatctcagttacccat
ECU02_0030	tatatcacacccaccg
ECU02_0040	gcctgacggtagctggagttagtattgcctcg
ECU02_0050	aagtaaggaggagggcctatcgc
ECU02_0060	gaatctatagtaaagacccttttgcaaca
ECU02_0070	tatataaatatatctattccttatttcccctttacccat
ECU02_0080	aggaagaaagatatgcccc
ECU02_0090	ttaattaaatctgtctatacataagtctcataccccctacccatca
ECU02_0100	aaattttttctttatgaacaagggt	c(15760..15762)BV
ECU02_0110	aagtttttgtatatattgagcga
ECU02_0120	aaaattttatggccctt	c(18720..18722)
ECU02_0130	agaataagttggatggtggctttgaagccaagcc
ECU02_0140	aaaaatcttccctcaacaaagtcta
ECU02_0150	gaaaataaatagctttctttctaaaggaagac
ECU02_0160	aaaccacaggaaatcaagcctaaaactagacactagtcagataaaca
ECU02_0170	taaatagaggaggtggcgcgctggaactaaacaa
ECU02_0180	aaaataaatgagtttgtaaacaggtaaataa
ECU02_0190	aaacagaaataaagataaagcgagcaatttcgaggtaatcaa
ECU02_0200	aaaagaaagccctggaat
ECU02_0210	ttactttatttagcccattaa
ECU02_0220	aaattcgatctaatgttgaccccatccaaca
ECU02_0230	aatttgacagacccaaccccc
ECU02_0240	aatttctgaacagtctccgaccctgca
ECU02_0250	aaattcatgttgccgtgggtatcccccatag
ECU02_0260	aaaattccactataaaataatcactttgaaaacaaaaca
ECU02_0270	caaagaagccgggccttaatgttacc
ECU02_0280	aaatgaaacactcgaaactataaa
ECU02_0290	ttctgtttgaggagccc
ECU02_0300	tttaattcctcagccatatccccttga
ECU02_0310	aaaaatttactcctca
ECU02_0320	atattcattttacgttcaataggggtgga
ECU02_0330	atatttttccagaatgaagcccttgaa
ECU02_0340	aaaacagatacaaaaggtgaccccagc
ECU02_0350	aaatattatctatttcaaggcccaccccacgaag
ECU02_0360	gaagaacacccca
ECU02_0370	atttccgggcgccgcactgccctcggaa
ECU02_0380	aaagattcaggaatatctggatccctgatttc
ECU02_0390	ttcttctttttgaatcatcgcagagccccaaag
ECU02_0400	aaataggatagcagtccttacaa
ECU02_0410	aaataagaaaacaaaccccaag
ECU02_0420	tttttattgggagtttgtgtctccttgtaa
ECU02_0430	aaaattaaagatgtttggatggatagtccttaaa	(49899..49901)BV
ECU02_0440	atatattttctgaattgtgatccca
ECU02_0450	aaataaaaaaattactgtacccattg
ECU02_0460	aaatttttgaggttccgataagttatctggaa
ECU02_0470	aaatctgagtttcagtgtatccctggccta
ECU02_0480	aaaatatttttgccctggaaagcccatca
ECU02_0490	attaaattgggacgcatctctctgccccgg
ECU02_0500	tccgtcagcaatatttcatcacctccctttaggaaaaca
ECU02_0510	tcaagccagcgccaagttcacccttaaaggcctag
ECU02_0520	aaatttttgatcccca
ECU02_0530	aaaataaatggggtataaggagcagggcccga
ECU02_0540	aacagtgatgggatatcttggtttgcttaagtaaacaaagacg
ECU02_0550	agacttttatttgggttccaactttgagggg
ECU02_0560	aaatcatttagtccctgg
ECU02_0570	aaattcgcacatttaggcaagccctgga
ECU02_0580	aaaaaaacaacaaaagtacccttaaac	c(70381..70383)BV
ECU02_0590	tatcagatgattttcttcagacccttt	c(72809..72811)
ECU02_0600	ttttgttttgagcccctgc
ECU02_0610	aaaaaaaatttgatccccaac	c(74262..74264)BV
ECU02_0630	aaatacccaccccacaaa
ECU02_0640	ttattttgcaaggaggcggacccctattaccgc
ECU02_0650	aatattgatgtttatttgagccctaaac
ECU02_0660	caaaatgttgacaaagttggcccctgagaa
ECU02_0670	atataaaccagggatttttttatccc
ECU02_0680	actttatattggcggcctccggagccttgtattttcgacggt
ECU02_0690	aagggaatacccacgcga
ECU02_0700	ggacgcgatattctctagggctcattgcccttacg
ECU02_0710	atttaaggcgagtggcctttccccatagcagg
ECU02_0720	aaaaggaaaatatataaacaaaggagaatgccctgagga
ECU02_0730	aaatggataaaaagaaagcatcccgaggggtgccaaa
ECU02_0740	aaaatataaaaatgctttgtttgaataccccaaacaa
ECU02_0750	aaaaattttaccctcaa
ECU02_0760	aggagaaatagcgatgggctgtaaccccga
ECU02_0770	aaaatttttcaccccaaga
ECU02_0780	aaaccaagttatgcttggatacccagccctcc
ECU02_0800	aaaaaattgttaaataccagaaggacttacccctt	(94542..94544)BV
ECU02_0810	aaattttggatgtgctaagggtaaa
ECU02_0820	ggtgcatagaggtttccatactaccc
ECU02_0830	ccatcatattggtgatgcctaacccttaggc
ECU02_0840	ataaaatataaaaagaagaaggagggagggggtgaa
ECU02_0850	ataaaggttctggctccgataaatac	(99020..99022)BV
ECU02_0860	aaaaacaaaccaagaaatctgagccattg
ECU02_0870	tttattttcttccgcgcgccgggaggctgcatcatccc	(101889..101891)
ECU02_0880	aaaaaaatttgccctgaa
ECU02_0890	aaagaaattcttctccgcgcatgaacttcg
ECU02_0900	aaaatttttgatccctcgtt
ECU02_0910	aacaaattcaacgtctatagccgctcatctgcactgc
ECU02_0920	aatttgttactgtccagaaaacccttaga
ECU02_0930	attatattgagagggattttgaccccgag
ECU02_0940	ttttgaagtggtgtggagccctgg
ECU02_0950	aaataaacaatccagag
ECU02_0960	acaaacaaccc	c(110997..110999)BV
ECU02_0970	ggtattgagggtctgtgtggccaaccctga
ECU02_0980	attcagggttggccacacagaccctcaataccag	(111594..111596)BV
ECU02_0990	acaaattcaggagacagcctgtaaata
ECU02_1000	aggaatccggaagcccacgaca
ECU02_1010	aaacaatcgatccctagcg	(113724..113726)BV
ECU02_1020	actaaacaaatgattctgaatagtatcctcgacgcaggggc
ECU02_1030	ataataaaaaagttttggctctgagggcta
ECU02_1040	tttcccaaccgtgcttctgctcttattgagcgcagcccagcacctcc
ECU02_1050	acacaaaataaattgccaattccgcacgcccactacag
ECU02_1060	agatctcacagcaagaaacgcaagccccag	c(119255..119257)BV
ECU02_1070	agaaagtaccctttgaagg
ECU02_1080	aaatttttttaacccacgaagttagac
ECU02_1090	gaaggagaaacggaaatcttctgaaaagccgtgccctggtga
ECU02_1100	aaaatatttaaccgaagattccctagcgatta
ECU02_1110	aaaaaattgcccagca
ECU02_1120	aataaaatcctttggaggagacattaccctgc
ECU02_1130	aaaggattttattgcggccaagaaggcccaaagcccttggat	(130217..130219)
ECU02_1140	aaaatatttaccctgc	c(136221..136223)BV
ECU02_1150	aaatattttacagaggtgttaactatggagagggacaccccag
ECU02_1160	aaaaatttgcatctttttggaaggccatcgc
ECU02_1170	aaatttttgctccccg	(139110..139112)BV
ECU02_1180	ttttatgcctttctctgcgccgaatggggttcttccc	(139813..139815 )
ECU02_1190	aagatcattaagcgcct
ECU02_1200	aaagaaacccaggactgctctctaaaa	c(141526..141528)BV
ECU02_1210	ataaatagatcctgaatattctagcccactaaggagg
ECU02_1220	tgataagatattgcacactctccactaagcccttca
ECU02_1230	aaaatttttaagtttgtgttttagttttcacccca
ECU02_1240	aaaaggatcccccgtccttccccca
ECU02_1250	tttttatctgtgaactaaccctcgaa
ECU02_1260	acagataaaaatggaccc
ECU02_1270	atcgagactgtgccgtacaccc
ECU02_1280	aagctgaagaatattctcaacccaagatccc
ECU02_1290	aaaacactgcctcttctagcccctg
ECU02_1300	aaaaaagaagaaaaggcaaaac
ECU02_1310	tttttacttttggatttaaccctggata
ECU02_1320	acatatatcaggatcgttctttagaccagaag
ECU02_1330	aacttataaaagaccagcaacgcgcccaacacaggggt
ECU02_1340	gctgctgcgttaagccccaccgacagagcctcaagta
ECU02_1350	aaaaccatttccacctgaaacgtccctt
ECU02_1360	atataaatattattaattatctacgtcccacc	(161954..161956 )BV
ECU02_1370	atataaaacaaagtgttttacaccaaacaac
ECU02_1380	catttattttcaattggtgcagcccttaa
ECU02_1390	tttttaaatgcttagtacccgtatccccgg
ECU02_1400	ttatatgtctactttattgctgagcccctcctgcgctatttcaa
ECU02_1410	agaaaaataaaaacaaatcctga
ECU02_1420	ttttgtgctgtacaaggcctacaacatatcgatttcacggagccctt
ECU02_1430	aatgcaatgaaatgaagaggcctttggatccccaag
ECU02_1440	aaattttcgtaatttgggatcccccagtagtct
ECU02_1450	ttaactgtacttaagcttttagttttcacttccctga
ECU02_1460	aaaaaacaaaaagcccttcaaatatat
ECU02_1470	aaacaaagaagagcccttggaaaac
ECU02_1480	gaaactaaaaaaacatacccaa
ECU02_1490	aaaacaaaataaatacttatccaccgaaaacttttgcaccctg
ECU02_1500	aaaggggaaaatagtccctctatgttttgcatccctaggga
ECU02_1510	aaaacatagagggactattttcccctttgctccca	(182779..182781)
ECU02_1520	atttattttgttgtatttcgagccccatcc
ECU02_1530	aaaatttgatttttgaaatccttgga
ECU02_1540	aaatgagagagcatcgggagtctaataagtgggcgcccttggcgagta
ECU02_1550	tacccccacccaatatacgtcgatcccctgacccttc
ECU02_1560	aagcaggaggaaagatctggccc
ECU02_1570	catatccatttcatccatacttcttctctacccca
ECU02_1580	MP
ECU02_1590	aatccgaagccggtccagccccgccagcttctccaacagccccc
ECU03_0010	MP
ECU03_0020	actacctccaacccccgtatctcccaatcctatcac
ECU03_0030	MP
ECU03_0040	atatttctcctttacccac
ECU03_0050	aaaagattattaatcggatatatccacccaccga
ECU03_0060	cagcctgacggtagctggagttagtattgcctcg
ECU03_0070	gagggaaaagaagagaggggaaa
ECU03_0080	ttgacatactgatattagtacacccc	(8081..8083)
ECU03_0090	accaggaattcgatgggtgaatgtccctttcaaaca	c(10418..10420)
ECU03_0100	atactaaaaccctaaagagtccgcccttaatcgg
ECU03_0110	aaataatctacttttctttattccat
ECU03_0120	aagcataaaaaatgtgcagcatttctatccctat
ECU03_0130	aaaaatatataatgattcctcttattgtaagtc
ECU03_0150	atataaggtttttgttcataacatgccgaataattggt
ECU03_0160	attctttgtttggtattgctaaagccctctttaggctttcgcagg
ECU03_0170	aaacttttgacttctcctcagaatct
ECU03_0180	aaaataggcatattctcagacacacagg
ECU03_0190	aaaacaccaaaaatgctcagccctcaggtg	c(21984..21986)BV
ECU03_0200	ctttatgctggtcatgcactgggccatacccc
ECU03_0210	aaaattatttttagattgaaagttaccccaccccgag
ECU03_0220	aaaaatttaccctat
ECU03_0230	aaaaaatttaccctg
ECU03_0240	aaaaaccacttattcctaaatccagacccctttaaaataaattgcg
ECU03_0250	aaaatttgctttgtttactcaagctgag
ECU03_0260	atttaatagcttcgccataatcttggggacacaaat
ECU03_0270	aaaaaataatccccataaacatcggaa
ECU03_0280	aaaacaaaacgaaccaaaagatccac
ECU03_0290	aaaaatttccagcttaaagggtattaaggtggaccccatttc
ECU03_0300	tttttattcccttggagtcggcgcccggga
ECU03_0305	ttcttgtatgcccttaattctacctcctgagacaagggcttt
ECU03_0310	aaaaattttcaaatgctttagccctttc
ECU03_0320	aaaatttttaacccca
ECU03_0330	aaaaaatattttcagatgatgaagagggactccgtagaaaagcctgaa
ECU03_0340	aaaagagaagtagagaagaccaaggcccacaggcctcct	(42314..42316)BV
ECU03_0350	aagcatgaagtcca
ECU03_0360	atagaaacaatccatctccatcccttcc
ECU03_0370	gttttaccaatggagagccccgggattactatagagacacg
ECU03_0390	ttgtaattttgcagtttactcaagccc
ECU03_0400	aaaattacaaggctgagacaccccat	(48410..48412)
ECU03_0410	ttttcttcatccttgatacttggg
ECU03_0420	aataaaaaattttaatccttgag
ECU03_0430	aataaaaagttaaacttcttctaccct	c(54057..54059)BV
ECU03_0440	aaaaatttatccctgccga	(54192..54194)BV
ECU03_0450	atttaatatccgtgtcctgctccctatccacg
ECU03_0460	aaatatttttgtcaaggccctgtggg	c(58902..58904)BV
ECU03_0470	aaaaatatttgtttgtcgagctcccg
ECU03_0480	aaatagaggagtgcccatccctgga
ECU03_0490	acatcatactattttagtcccagcagg
ECU03_0500	aaacagcaaaatatagcaccccg
ECU03_0510	aataaataaagtcgctgaaaccctgtgtaaataa
ECU03_0520	aaaaaataataaaagtggggaatccctagggctca
ECU03_0530	ggtactgcttaagaggccagccccggtaaccccggc
ECU03_0540	tatttatcttattttctgcggttgtccttgcgattccatc	(68338..68340 )BV
ECU03_0550	aaatacgaaaaaaacaaaggatgttaaccttg	c(73011..73013)
ECU03_0560	aaacaacgacagaacttgtataggaaaggcgggcctggagcagga
ECU03_0570	tgccaagccttacgatgtctggtgccttgaaagc
ECU03_0580	aaatgttttcgaagcagaccctcg
ECU03_0590	aataaaaatggatggcggccaagcccttga
ECU03_0600	agatataaaagaaaaaacaagaaggctggg
ECU03_0610	aaacatgataggatctaatcttcttgatccatcacaacg
ECU03_0620	attagtaatttccagctttggcagccatac
ECU03_0630	aaacaaaactaattcctatctccttgaagtgcaag
ECU03_0640	gccctacgcctgtacatattttcgaggcaaatcccttgg	(82661..82663)
ECU03_0650	aaaaaaatttgcccttcgaga
ECU03_0660	tctatttgtttccgctgtatccagcccttag
ECU03_0670	agatatttcttgtgtttcctagtcctcctgg
ECU03_0680	aaattaggagtaatctctgcaattggtttgcagcacaggcaaagg
ECU03_0690	aaataagaaaaacaagaaaggggatgttatt
ECU03_0700	acaagttttttgcagtccaagcccaatcccttta
ECU03_0710	aaatttttttccccttgcaaaggag
ECU03_0730	tatttggattttaacgaccccaaaattttt	(92875..92877)
ECU03_0750	aaccaaaaaccaccccggatcccg
ECU03_0760	aacaaatccccagaagtttccgagccc
ECU03_0770	aaaagaaatataaacaaccccgctagagcaggga
ECU03_0780	agaaaaggggagaggca	95644..95646
ECU03_0790	aaattttttggtccacccgacccttggcatc
ECU03_0800	acagaaaaccccaattcccgaggcccacgaa	c(99973..99975)BV
ECU03_0810	agaaactaaacagagctttaccaaccc
ECU03_0820	aaaaatttgcccttcaa
ECU03_0830	tcctggccagacgaaacacagtg
ECU03_0840	aataatcagcctccgtagccctgc
ECU03_0850	aatcttttagccccgag
ECU03_0860	gagataagggctttggcggagccctaat
ECU03_0870	ttagggctccgccaaagcccttatctctcaggcttcacac
ECU03_0880	acctctaaatcatcccggcggtagcccccta
ECU03_0890	aaaataaacagccctgtgg
ECU03_0900	tcccctagaaaataggctcctgtaataccctga
ECU03_0910	aaatctttttgttatccctggaaccactccaataggaca	(109718..109720)BV
ECU03_0920	ggggacggtgtttttatggctgggaggggaggcctttgat
ECU03_0930	aaaaaggcaaggtttctggaccccaaa
ECU03_0940	aaaataattaaccgtccagggagccacatc
ECU03_0950	aaatttttgccctgaaa
ECU03_0960	aattttagggccccaggctg
ECU03_0970	aaataaaaacaaacaggatagaaggaaagaggaga
ECU03_0980	ataaatatcgggtgctggcgggaaaggagtg
ECU03_0990	tataaacagaaacgactcttggctcacactgaggccgga
ECU03_1000	agaggagtccgacttttatgtggagaagaggccgaac	c(124301..124303)
ECU03_1010	aataaaaataaaaatcgcggggggcttgagaa
ECU03_1020	agaaaaattagcccaacagagcca	(125346..125348)
ECU03_1030	aataaattttgcgcgtttttatcctggt
ECU03_1040	aaattctttgagggaagcaacacccatcga	(127498..127500)
ECU03_1050	tttcttattttagttccggtgctatctccctct
ECU03_1060	aaactttggaattcacccca
ECU03_1070	aaaacaataaaaaagcaacccttgtaaacatcttgga
ECU03_1080	acaaatgtttgaggaactggcagcataagccctcgaa
ECU03_1090	tcctatcctcttccgcgtccccag
ECU03_1100	gttcatcgctctgtttatcctgagcccaggga
ECU03_1110	aagggaatccttcttt
ECU03_1120	ttttgatgtttttgttgggagacccatcgtcctg	c(136234..136236)BV
ECU03_1130	tttgaaaacaggatctctgcattccttga
ECU03_1140	aaatattttatgtgccgtataccatctgcaatcct
ECU03_1150	aaatacaaaaaacagatgccccggg	c(137871..137873)BV
ECU03_1160	atataataaatatttccttaaaccctagacatctacgcaga
ECU03_1170	aaataattcagaaattgttgggggt
ECU03_1180	aagagaagagccg
ECU03_1190	aaatttttaaaaggaatgtactaacccccggca
ECU03_1200	taaaaccacatgacgtgaagaccctttgactttactcacttaga
ECU03_1220	aaaaatttgtgcccttatcaa
ECU03_1230	ttatttattgcggatttctaaccgtcaaa
ECU03_1240	aaagtctttgagtatgaatgaattgagtccctagaa
ECU03_1250	aaatgcgaattaaattcatgacgcaccgaagggtgtag
ECU03_1260	ataaacaaaaaacatctccccctc
ECU03_1270	tttaaagagcagggtttttatatccctg
ECU03_1280	aaaatacaacttgaaactcccttg	c(150792..150794)
ECU03_1290	aagttgtattttgacaattgtgcaccctggaaaaacaaac
ECU03_1300	aaatttttccaggccaggtcc
ECU03_1310	atcaataaaatgcagtatccccaattttcttcata
ECU03_1320	atataaaaagaatcgaattcttagggtga
ECU03_1330	aaattgtttgtaaggtagatgcccttta
ECU03_1340	aggcatagtagttttgtatttgaaagccctgta
ECU03_1350	aatatggcaaggatagagccctagaa
ECU03_1360	gaggcagatccctagggatcg
ECU03_1370	aaaatattttaccccgg
ECU03_1380	aaaatctggaacaagcagccccaggcaa
ECU03_1390	attacaaaagatttaggccagggtgttgacttcagccc
ECU03_1400	taattctattcggcaccatttcatccccagtgtcttg
ECU03_1410	gttttgtaaacagagggaggtagaccctactag
ECU03_1420	aaaagcaagaacttcttgccggaggaaa
ECU03_1430	ataaaagaaaggaaaacaagggggcc
ECU03_1440	atttaagatgttttatttggtcccttattt
ECU03_1450	ataaaaccaaacttcacccctttgacgaaa
ECU03_1460	aaaaatttaccccaaa
ECU03_1470	taactcattattacttacccttagctcctgatttctctgt
ECU03_1480	aaaaagaagtcttctgtttccctagataaagg
ECU03_1490	aaaatttttaccccataaagca
ECU03_1500	aagttatctgcaaacctcgacatcccttg
ECU03_1510	aaaagaaacctacaaaagcctcgatagg
ECU03_1520	aaataaatacaccaaaaattacagaagaagtctccataaacaaacatac
ECU03_1530	aaaatataaatacaaagcatttcattaaccccagcaagc
ECU03_1540	aaatcgtacatctaaacccatttgttaatgccctga
ECU03_1550	attatatgaaataaatgcaggaggcttaacagactc
ECU03_1560	atttaaaacaaaaattctggtcttaaacaaacaacata
ECU03_1570	aaatatttcaggcagccagccctttgga
ECU03_1580	tcccctgtccattaaaccctgctattcagcagagccc
ECU03_1590	aaattttagtttgttttcgctgcaatagac
ECU03_1600	aataaaagatgtctcccgaaccctgg	(189402..189404)BV
ECU03_1610	aaaagtataaaaagaaagaaacgtgcctttcca
ECU03_1620	aatatatagtgttgtattccctcttgtcctgt
ECU04_0010	MP
ECU04_0030	MP
ECU04_0040	MP
ECU04_0050	tttctgccccgagatcctgccgccaatccccccattcataacccat
ECU04_0060	aaccaatccgaagccggtccagccccgccagcttctccaacagccccc
ECU04_0070	MP
ECU04_0080	atatcagcatatccatttcatccatacttcttctctaccccac
ECU04_0090	aggaaagatctggccc
ECU04_0100	tgctgtacccccacccaatatacgtcgatcccctgacccttc
ECU04_0110	atattatactagatatcggcgag
ECU04_0120	aataaaacttgtcaagctagtatccttaa
ECU04_0125	aaaaaatttacccccg
ECU04_0130	atccaaaacaaccctga
ECU04_0140	aaaatttttacccttagga	c(21009..21011)BV
ECU04_0150	agatttatctcagccattcctaagggtaaaaatttt
ECU04_0160	tttaacttggctgcgttctttgcaggagcctgggtctc
ECU04_0170	tataaaaatgttatagtctatcccagtagaaaaca
ECU04_0180	aggaatataaaacttaactcaagccaaccctt
ECU04_0190	aaaatcaagtccctt
ECU04_0200	aaaatacaaagcgatgccatctctcaatgct	c(26683..26685)
ECU04_0210	aaaacaaacatcagcccagtcccggaa
ECU04_0230	aaaaaataagaataacgcattccc
ECU04_0240	aaatgcataagtacgcgtcataaagcccttggacaaagttt
ECU04_0250	aaagaactttgcatatcaattcggctgttcagcagccctaaggg
ECU04_0260	ttttattgggcgtgcccgtgatagaacccacaaacaatagaa
ECU04_0270	aataaacttaaaaaatggattatttggggaccg	c(34057..34059)
ECU04_0280	aataaaaatcatccgcctgtaagaatgtccggaggtcaagggccttc
ECU04_0290	aatatttttatgagaagcctcttc	c(35697..35699)
ECU04_0300	aaaaatattctgctcacccca
ECU04_0310	aaaaacaaacccccgaaa
ECU04_0320	aaaatgaaatctaaatgacaataccaccctatctctctcaccacggc	c(40862..40864)BV
ECU04_0330	aaaaaatttgccctagga
ECU04_0340	aacaaatcccgcagccatt
ECU04_0350	aaaagtagaaaagcggtccttcttatatccttcaacaa
ECU04_0360	aataataaaagatccaatccccgaggggctttgc
ECU04_0370	ttttattattcaacgaccgtgcggccctgggactcgagg
ECU04_0380	aaacccttccttttaatgagccctggagaggcagattg
ECU04_0390	MP
ECU04_0400	aaaatcaacacccatataatctgttcagggac	(48914..48916)BV
ECU04_0410	aattttaatccaagcagttccatccttg
ECU04_0420	tttagatttgtttatttttttagacctggagtggataccccaa
ECU04_0430	aaatttttgtccagggtata	(53421..53423)
ECU04_0440	gagtgctatatgagaagcctgttcttgtctcccccag
ECU04_0450	aaaaattttgcacccttgaa
ECU04_0460	aaatttttgcatatggcagggtgctcaa
ECU04_0470	aattgtttttgtaatgccccgaaaagtgaggtgatcct
ECU04_0480	gaaaagaatgagaaaattctaccccgggaa
ECU04_0490	aaaacaaatcccctggtgca
ECU04_0500	atgagaaacagagcctcctcttcttcccgg	c(64445..64447)
ECU04_0510	agatgaaatagctggcggatgagtaccccggg
ECU04_0520	aaaaagacatggcaatgcatccctcccgaagtacccatca
ECU04_0530	aaaaatgtttaggccacagggtccccgtggaa
ECU04_0540	ctttctttctaatgtcttgatttaatcccaccttttcggacccatttcc
ECU04_0550	aaaactttttaatagagtgacgccgcattcctt
ECU04_0560	cattgattaaggaattctcctggtgccctt	(68734..68736)
ECU04_0570	tcccgatttgatgaagctttgtctggaagccc
ECU04_0580	agaatgaaagccccg	(71424..71426)BV
ECU04_0590	caagaatttaacccaccaaa
ECU04_0600	taaataatgagatggggggccctccgaagagtcctaggtgtttttacc
ECU04_0610	gaaaaaaataaaaagaaaaacagaaaaaggatgtga
ECU04_0620	ttctgataccgatgagtaccgcatgcgaacccttctgaa
ECU04_0630	aaaaccatatataaaccactgagatttcaaacccaggaaaacaac
ECU04_0640	aaatttttcaccccgaa
ECU04_0650	aaaaatcggcacagggaagggctcccg
ECU04_0660	aaacattttataaacagaagagtgtttgggccagcatctttact
ECU04_0670	ttgcttctacttatttccccttccccagaactcc	(79673..79675)
ECU04_0680	aaacaaactctgcatttatcctttattg
ECU04_0690	aataaaggataaatgcagagtttgtttggatccccg
ECU04_0700	aaaaaatatttaagccctgaagggacgagag
ECU04_0710	aaacacaccctcagggatctgtttagt
ECU04_0720	gaccttctatagaggattttcccattgccccaa
ECU04_0730	cattgattaaggaattctcctggtgccctt
ECU04_0740	aaattttttcaccccaataagctaaga
ECU04_0750	aataaaacagtctgtctggatccccctcag
ECU04_0760	aagaagagtatatgggtgctaggggtttgccctgtc	c(100648..100650)
ECU04_0770	aatcaaaggagtatctttccctcagtagaaaggc
ECU04_0780	aaaatttctccgatgccc	c(102591..102593)BV
ECU04_0790	tttggattgtttacttgactctttggcataccctgcacg
ECU04_0800	aattaaacaaaacagggattagggctctaaccc
ECU04_0810	aaaacaaaacacccc
ECU04_0820	tttctatttttgctattttttcggaccgtttgaa
ECU04_0830	aaggacatcgaagtgatggcccaagctgttgcatgcccctga
ECU04_0840	tccttccgggcctttctatttcccactctgccttcaatccttc
ECU04_0850	aacgacatctttatttctgcaaaagcctcccctga
ECU04_0860	ataaaagccccgggaggtgacccatgggtttgct
ECU04_0870	aaaatatttttgagctcgagcctttga
ECU04_0880	atataaagctagattctgaggc
ECU04_0890	aaatttttcgtcagaattcttcttctccaagacccttg
ECU04_0900	aaaaatttgagccct
ECU04_0910	aatacttttattagcctttcaccctacaa
ECU04_0920	aaactgaaataaaatgcaaagtggacccttcgaa	(119771..119773 )
ECU04_0930	aaaaaaaatattgccgggctctgc
ECU04_0940	tttgtttttggtgtcaacaaattgtactctttgaaccccattgaa
ECU04_0950	tttgtgaatctttgaggtgggagccggtggcccctgc
ECU04_0960	aatttatttcgggcaaatcctccctca
ECU04_0970	gcttcttagttaaagccgcttcggcacgggcccggg
ECU04_0980	aataaatcgtcgtcagccctgccctcaaacaacagga
ECU04_0990	aatatttttgacctcacagacatcccagagaaa
ECU04_1000	aaaaatattggggaaaccttatttctcaactctgccgggggtgttaaaa	(128867..128869)BV
ECU04_1010	gtttatgtagacagttttttcttgccccaggcg
ECU04_1015	aaaatttttaggcaaggaccctaagaga
ECU04_1020	aaaatttttaagccctg
ECU04_1030	aaaatgggaggtataaaatcgcggtttagagatgggcctaggcctag
ECU04_1040	ttttttcttgcttgtgcggatgaaaagctacctctggatgtagacccttgag
ECU04_1050	aaatgttgctctgatgtgtatccctaggg
ECU04_1060	attaaattcctacctcctagactccc
ECU04_1070	gtgtaagtctgtgttccttggatcccttgg	(139795..139797)BV
ECU04_1080	aaagtataaaagctcctcggagaagagcatga
ECU04_1090	ttaaatggattatattgagttgtttgtcgaagtgttctgtagccccttcg
ECU04_1100	aaaaaaaatttgcgccagcccccctaca	(143627..143629 )BV
ECU04_1110	cgatatacacagggatcattatcccagatttatgctcc
ECU04_1120	ataaatctgggataatgatccctgtgtatatcgc
ECU04_1130	ataaataacaaatcgtatgtgtcaacagaagaagagaga
ECU04_1140	atatttttggtttatttttgtcctgggcaaagg
ECU04_1150	aaatactattcgatcccctagcccttccaaggag
ECU04_1160	atataaagtgatgcagcaagaaaagcacagaa
ECU04_1170	aaaattgctgaggatccaggggtga
ECU04_1180	ataaatggatttacacccttgggcacccgat
ECU04_1190	aaaaacaaggaggcccctagccctaa
ECU04_1200	agaataactctttcctttgataccccagttcggcagga
ECU04_1210	tttatcaccattcaattgttttcatggaataccctgga	(156082..156084)
ECU04_1220	ttttttatatctcgagatcccggctccaaagcccttcagaatttg
ECU04_1230	aataaagccaactttctccattaatggtctatcccctttcttgcaga	c(160216..160218)BV
ECU04_1240	aattttttacccacaa	c(161015..161017)BV
ECU04_1250	aaaattgttgtccttagatcccgc
ECU04_1260	ttaaaaatggcctggggccttaccgatcccttgtttctg	c(164125..164127)
ECU04_1270	ttccgcagccatttacatgacccctgaaataga
ECU04_1280	aaatagacccatca
ECU04_1290	agaaatactcttgggaatgatgagccc	c(168409..168411)
ECU04_1300	tttctttgagacatatattagcccattggaagacgcggg
ECU04_1310	aaaaaatttaccctgaacag
ECU04_1320	aagaaaaacatcctcttgcatccga
ECU04_1330	ctatcactgcttatttgatgcagttcttaaacaccct
ECU04_1340	cttctattttacttcttctgtacgcctccccagaa
ECU04_1350	aacatgtttttcgcttctgtggcttgatgaccctga
ECU04_1355	actatgcagaaagactaatttgtagagca
ECU04_1360	aagaagatccct
ECU04_1370	aaaaagagcataatatttggcatttccaggacgcctgaa	(174442..174444 )
ECU04_1380	aaaaaatttatcccttca
ECU04_1390	gcgatagtttttctgctctctgcgatgcccttga
ECU04_1400	aaaggggccctcttcaaa
ECU04_1410	agagaacaaacaaacattcctttcagca	c(182777..182779)
ECU04_1420	aataaccattttttggatttacatcccc
ECU04_1430	gcagaatgggcatatttcacagagttgatagcccatt
ECU04_1440	aaataaaaatcaagaaaaaaaaacttaacccttgaaataaataattccgg
ECU04_1450	aagaatttttaatcctccgacaccat
ECU04_1460	aaaaattcttgagacaattgtggcgccgtagccccaag
ECU04_1470	tataaataagacaaaagagcataaagt
ECU04_1480	aaacaatgagaagcagatttaagagagctcaggagtatgccctta	c(191404..191406)
ECU04_1490	aaagtttttaaattgaggaccccttgcaaagttgtg	c(193134..193136)BV
ECU04_1500	aataaatttcggaaaaatagagtccttcaa	c(194419..194421)BV
ECU04_1510	aatctttcgattttcccaaggcct
ECU04_1520	ataaataaaatttctgatggcggggta
ECU04_1530	cagtgaaatgggaagggtagagacccctgtattcc
ECU04_1540	aaagttttgttttgctttttgttgggacccttc
ECU04_1550	aatattttgatgaaggttctccacccca
ECU04_1560	aaaaattttgcaccccgg
ECU04_1570	attacaaaggccctaaa
ECU04_1580	tttttgggcccctttttcatccctctgtgccacg
ECU04_1590	ataaaaagagaggagcttaggagcaaggagt
ECU04_1600	tccagcttggttaccttcaagtgcgccttgtaatccaaaac
ECU04_1610	aaaatgaatgtttccgagaacccaataat
ECU04_1620	tttggaaaggacgcagcaccacaccccaggttag
ECU04_1630	aataaaattttattataaatattcttttgccaggaggggtaag	(206449..206451)BV
ECU04_1640	aaatttagagtcgggaccatgccctcga	(208018..208020)
ECU04_1650	agatatacaagaaaaccagaggaagatttgga	(209287..209289)
ECU04_1660	aaatcagtaccagaaatgctttggagttgttgggg
ECU04_1670	aaaaaggagacggtagtattagacatcaagtaaggaggagggcctatcgc
ECU04_1680	gcctgacggtagctggagttagtattgcctcg	c(213599..213601)
ECU04_1690	aaagattgctaatgcgatatatcacacccaccg
ECU04_1700	atatctaatatcaacatatttatctcagttacccat
ECU04_1710	aaataatcccaactccgctcgaccactcc
ECU05_0010	MP
ECU05_0020	agatcctgccgccaatccccccattcataaccca
ECU05_0030	gccccactggcttctccaacagccccc	(3775..3777)
ECU05_0040	MP
ECU05_0050	tatcaatatatccatttcatccatatttctcctttacccac
ECU05_0060	aagaagaataaaaaaaataattgatatcttcccg
ECU05_0070	ggaaaaacgtcgatgaaaatgctgacccccattgtga
ECU05_0080	aggttaaaagaaggtgttagaaaaagcaca	(14822..14824)
ECU05_0090	aaaaaacaagccctagaaaaacaaaacaatc
ECU05_0100	tctccgagttaatgggccgtgttgtgccgtagccctg
ECU05_0110	gaacatagcataaaagcaaagtatttgcctggagct
ECU05_0120	attggagcagaacatatcccccccttcaaagttg
ECU05_0130	MP
ECU05_0140	aaaactataaatatccaaaaaatccc	(22937..22939)
ECU05_0150	aaaaaaatttaagcccataatg	(24236..24238)
ECU05_0160	ttaatgtttacttccaagtcccttatagttttttcaaagaaa	(25067..25069)BV
ECU05_0180	aataaaatctgttaaatatcaagcccctta
ECU05_0190	aaaaaattacccacgca
ECU05_0200	aaaaagatattagaagaaagaggcgagtttggc
ECU05_0210	ttattattattttcgccagataaacac	c(32249..32251)
ECU05_0220	ttgaatttcaggagtatcttctagcccattgaagaaactgt
ECU05_0230	aaaatataagcacaaggagatattcagagccatggcagtccct	c(35165..35167)
ECU05_0240	aatatctccttgtgcttatattttgggaccatcctcccctg
ECU05_0250	aaaaatttgcgccaccccaggaa	(36827..36829 )BV
ECU05_0260	aaagacatgcataaaaatggtgtaaacaaaggaaggg
ECU05_0270	aacatttaataaaaatagcctgcaccccaaaaacaaatagtata
ECU05_0275	tgagacaaccctttctagaattccgtttggatcccctcca
ECU05_0280	agaagttgaaatatctctttttccatagtcccgg
ECU05_0290	aataaacatctgaatgttatggagcactttggaggtgccccgaaa	c(41257..41259)BV
ECU05_0300	accagtaaacgcgtaccctcttcga
ECU05_0310	agagctcaatataatggccaggacatgatgaccctcgcaa
ECU05_0320	ctacaatatgttgacttgttttgagaatt
ECU05_0330	aaaatttcccccggacg	c(47537..47539)BV
ECU05_0340	agcctctggtttatttttctggatttggccaaacaac
ECU05_0350	actctattattctttaagtttcctggttgtagccctgg
ECU05_0360	aaaaagatttgcaaggccgcccatgag
ECU05_0370	aaattttttctcccttgca
ECU05_0380	aaaataaccgtgctgcccttttct	c(52086..52088)BV
ECU05_0390	atagaaaagggcagcacggttattttcgtccttgtttttacccacaagaa
ECU05_0400	aattttagagatttgcttctattggccctgg
ECU05_0405	aaatgcaatgataacaatacccttgaagacaggagagg
ECU05_0410	ataaatcctctcatatatgcagaaagtcgtggccctta
ECU05_0420	aggatttatagttgtctgcttgatccttctg	(57660..57662)
ECU05_0430	aaaaatttcatccctacctgaataagttga
ECU05_0440	tactaaataaatgaaggaaaagaagtgtcccttca
ECU05_0450	attagaaaatgtatttaattggggaaatag
ECU05_0460	cagagggaaggtaacaa
ECU05_0470	aaaattttaccacccctga
ECU05_0480	aaaatttaccccttctatcgccctgctcaagaagag
ECU05_0490	gttttaaacgctccgaaccatcttggaa
ECU05_0495	aaatatatgaaacaacaagattatttacc
ECU05_0500	gtggtgggatttttagcttttctcctgctacccc
ECU05_0510	aaaaaattactccttggggttttgg
ECU05_0520	gcccgacaacttcttccgatggcacaaactaggccctggag
ECU05_0530	gtttgtgccatcggaagaagttgtcgggcttgcataagccccg
ECU05_0540	aagaaagaaaaaaaggaggagccc
ECU05_0550	aaaagacatgacacagaatgaccc
ECU05_0560	gccatcttcttgataaaagcctctctttcccaagggcct
ECU05_0570	aacaattttccttctttctaccaacccctttcgg
ECU05_0580	aaatatcggaaagcccttgagat
ECU05_0590	aaaatataaattcagtagggacagagcctcctat
ECU05_0600	aaaatttttgcagcatgcaagggtaag
ECU05_0610	aagctaatgaaaagaaaaaggaa	c(88542..88544)
ECU05_0620	aaaaatttgtggaaacagaggcctcactc
ECU05_0630	taaaatgaaaaacaggccctggggtaagaagggaatttttaa
ECU05_0640	aaaagacgagaagagaagccc	(92708..92710)
ECU05_0650	ataaataatttgaaggtatataagggcgccagggagtaaaca
ECU05_0660	tatctttgggtcactacgcgcgatttttggagtaggagcgagcccttg
ECU05_0670	aaatttttttccagggccacccttgcaa	(95401..95403)BV
ECU05_0680	aaaaatagaaccctgcg
ECU05_0690	ttaaaccctgtgttcaagggcccttttcg	(97162..97164)BV
ECU05_0700	aagaaataaaaccttgattgatcccctgcgcagcc
ECU05_0710	ttactacataattagaaatagacagaaggtaaataaaca
ECU05_0720	actagacaggaggttcaggagg	(101169..10117 )BV
ECU05_0730	tattaattaaacaaaacactctaaagaatccaaacaaaccaaaa
ECU05_0740	aataaagcagagtgaatggagtccc
ECU05_0750	ggggagaacaggacgggtgcccatacttca
ECU05_0760	gaagtatgggcacccgtcctgttctccccaaatagctcggaatacttgg
ECU05_0770	aattgtggataagagacccccagcccctagggcct	(105910..105912)
ECU05_0780	aaaatttttatcctcaa	c(108359..108361)BV
ECU05_0790	atagatgcaggattctttaacccatagacag	c(109476..109478)
ECU05_0800	aattttttcgccgacggcaggcaccccaa
ECU05_0810	aataaaaaatcccagct
ECU05_0820	aaattttgagtctgggatccctgg
ECU05_0830	aaaatttaatgtctttgtttatctcttcccggcatccatgatccccgtgag
ECU05_0840	gagaaacaaacccg
ECU05_0850	aagaaggcagagagcttcaggctt	c(115192..115194)BV
ECU05_0860	tataaattcagatgcctcaaaccccgaaa	(115344..115346)BV
ECU05_0870	aaagaattgcttgaatagccgtggaa
ECU05_0880	gaaaagcaagcccttaactgggcttggtgag
ECU05_0885	aaaataattcgggtacttgagccctaa
ECU05_0890	aaaagtacagaatttggaatccttcg
ECU05_0900	aaatttttcagatacagaaaacaaccctagaa
ECU05_0910	aaatccaatgcctttctatccctg
ECU05_0920	aaaaattttcaccccga
ECU05_0930	aataaataaaggaaggttttgagacacg
ECU05_0940	aaattttttgccctgaaa
ECU05_0950	ataggaagcgtggatttagccccc
ECU05_0960	aaagctccggaatcccc
ECU05_0970	gctcagcctgatctccattaagggattcgccccaacaattattctgag
ECU05_0980	aataattgttggggcgaatccctta
ECU05_0990	atgaaaagtggagtccttggatatccc	(129413..129415)BV
ECU05_1000	aaaagaggttgacggatgaggaaac
ECU05_1010	gtttccgcggagagataaattccccgggcccgagccccga
ECU05_1020	aaatttttcttgctggaggtggccctaca
ECU05_1030	aaaaatttaccctcaa
ECU05_1040	aaaaatatttaagaaacctggaaataggcttca
ECU05_1050	atgaatagaaagcctt
ECU05_1060	aataaattcgcatacacctgcatgcctc
ECU05_1070	ttgacgacgggtcgttgtaaagtccggagtttctacccgtggaaaa	(138821..138823)BV
ECU05_1080	gttttgaacggatttttgtggccctggacaacccttggca
ECU05_1090	taaacacgaaagttatgaaacgccagaggggatcccccgg
ECU05_1100	cataactttcgtgtttacgcaaaaagctgcagatcgagcaccctga
ECU05_1110	aatttcatgtgatagagctggggtggc
ECU05_1120	aaattctattccatagagcccatcggg
ECU05_1130	tattaaaaaaatcct
ECU05_1140	aaattgtgtaagctacggatatcccctgg
ECU05_1150	aaaatagttgtaacttattccagtggaacccagaaattgtaccg
ECU05_1160	aaatttttgttgggtaaacaaaggacag
ECU05_1170	aagaaaatttttagcacatctagtccgattttgttccccttgata
ECU05_1180	aaaatgaaaagaatggaaccctgaa
ECU05_1190	aaagaaagggcttgaattcttcctgtggatgtgacccacggtgtgctttg
ECU05_1200	aagacatgttaggaagaagccctggcga	c(159932..159934)
ECU05_1210	aaaatattttggcagattccggggctggagaa
ECU05_1220	aaataaaaaggccttg
ECU05_1230	aaataacccttaattttgtgccctacttcgtcctgagtcca
ECU05_1240	ttattttgataaatgattgctctggcctccagaaaaca	(162582..162584)BV
ECU05_1250	aataaacaaatcaatcctcaaacatcctcaacccaaat
ECU05_1260	aaaaacagaaaaaaaatctctccc	(165824..165826)BV
ECU05_1270	aatatttgtcttttgtgtcatcccca	(166897..166899)BV
ECU05_1280	aaaaattctggtttgtttcctcacccagga
ECU05_1290	tttctagggatatgatatcacccataaacaaatcagcct
ECU05_1300	atagagaaaagaagggagcccctaa
ECU05_1310	ttttaatcttgtagttcccgaaaaaccctgga
ECU05_1320	ttttgatttgaaggggcacagagccc
ECU05_1330	aaaaagagaaaaataataaaggctagaatatggagagtgtggaggc
ECU05_1340	aaaataagaccctgaacc
ECU05_1350	aagttttgcagcagattggcctaccctgcctgcag	(176209..176211)BV
ECU05_1360	ttagtcgtggggaagccaattgcatgcattttgcatcccctatttct	c(178061..178063)BV
ECU05_1370	aagtcaaaagaagaactagctcctgtaga
ECU05_1380	agacaaatggctctgtcgcaacccctgaaa	(179386..179388)BV
ECU05_1390	aaaagaaagtcaacaaacaaagag
ECU05_1400	aaatgagaccccagg
ECU05_1410	acaaacccaaaggcccttggacgtctta
ECU05_1420	gaatataagggaaataagagccggcgcaa
ECU05_1430	atagaacacagacaatttctaaaaacacccccagaa
ECU05_1440	aaaatattttaagtttgcaagcccca
ECU05_1450	tccccttcccaccttagaattcctacagcatcacaggaacccttccg
ECU05_1460	gaattgaaaaacccctaagagtctctaacttgag
ECU05_1470	ataaaatctatgctcc
ECU05_1480	acaagcaaatgtgttttttcttctatcccc
ECU05_1490	aaaaaatttgccctggatagag
ECU05_1500	taaaagtagagatattttgagcccaggaa
ECU05_1510	aaatttaactttgggcttccagctgggatccctgaaacatt
ECU05_1520	aaaaaccttactatgggaatcccc	c(192908..192910) BV
ECU05_1530	aaaattttgctccttaagaa
ECU05_1540	atttataaacaaaccctgttctaga
ECU05_1550	ctaaagtataaaataagcactgaaaatgcccttg	(196193..196195)
ECU05_1560	MP
ECU05_1570	ataattccagcaattcccagtattcgc	c(197249..197251)
ECU05_1580	caagtcgagtgccaagagggtcagccggatc	(197415..197417)
ECU05_1590	aattataatgcaagcgacggggctgggcaa
ECU05_1600	ataaaatatggcaccgagcacccccaaa	(198664..198666)BV
ECU05_1610	aacccgttctcctattaagtccatatcctctttcctcctttaccctcct
ECU05_1620	MP
ECU05_1630	atgtgatgcagtagccccgaggttcttgttcgaagaatcc
ECU05_1640	tcccatcacaccaacatatccatctcatcccgtacccat
ECU05_1650	MP
ECU05_1660	tcaatcgcgtcgatatatccatacttttcccactcatccct
ECU05_1670	MP
ECU05_1680	aagcaggaggaaagatctgaccc
ECU05_1690	atccatttcatccatatttctcctttacccac
ECU06_0010	MP
ECU06_0020	aatatatccatttcatccatatttctcctttacccac
ECU06_0030	MP
ECU06_0040	acgacatgatagaaaacccgcctgctgga	c(6057..6059)
ECU06_0050	ggggttctcagttgccttatgtggtgtggtgccat
ECU06_0060	MP
ECU06_0070	atatcaatatatccatttcatccatatttctcctttaccccgc
ECU06_0080	atagattaagtaaggaggaaggacctaccct
ECU06_0090	agtataatggaggaactcaccctcggaaaacacgg
ECU06_0100	aaatccatcgaatatacatcacgctttcctctacccttataagcat
ECU06_0110	aaatgtttatagatatcagacctacccagaacata	c(14643..14645)
ECU06_0120	aaataaagcagttcttgccagcccttgc
ECU06_0130	aaggccttcattcagcggagtccttctctaccaaga
ECU06_0140	tataagaatactttttcatccctttcca
ECU06_0150	aaatttgttgttggttctaggacccttttacc
ECU06_0160	aaaacaaatcctaggagtgaccctaga
ECU06_0170	ttttccaaaaccgcgggaagataccccaagcaa
ECU06_0180	aagggaaaaaatagccctgagaa
ECU06_0190	aaaaacaaatcaatcatgttaaccccagg
ECU06_0200	tttttcgacaagtagctatctttcatcccaacccc
ECU06_0210	aaaatattttattcaatttccgactcggccgaagggc	(29605..29607)BV
ECU06_0220	ttttccttctccttgccccatcaggctctccatagtatttgt
ECU06_0230	gagaaggaggaagccactcggcacatattccttac
ECU06_0240	aaaataaaatataaaagaagccttttgcacactaccaaag
ECU06_0250	aaataaaagtataaatacctccgaaaacgcagagtttaag
ECU06_0260	aattttttaatcccaaggt
ECU06_0270	tttaactttccacccatggcctccct
ECU06_0280	aattttttagcaagcccctag
ECU06_0290	ataaataaagcttttttagcccatagac
ECU06_0300	atagaaataaatacatggttatataaacaatatca
ECU06_0310	aaaaactgcattgacgaccaccctgg
ECU06_0320	atttagcatcgaaaacggcaccctcagcaaa
ECU06_0330	aaatgcagtcagataattgtgcctgcctccaccccgag	(44903..44905) BV
ECU06_0340	ttttaatccaaagagttgaattgtgcagagataagcccacctcaaa
ECU06_0350	attaaaacatctcttgcacggatcccaagg	(47511..47513)BV
ECU06_0360	aaatttttggtaccggaaatcctacaccc	c(48907..48909)BV
ECU06_0370	aaaaatttgccctcttgtg	(48950..48952)BV
ECU06_0380	ttttatatctcttgttgttaggaagccaataaacaat
ECU06_0390	ttggtgcgccggtgctccccttg
ECU06_0400	ttataattcctcatgctgaaagtcccttcga
ECU06_0410	ttttttcgggccaagttaaggggtgcagaggcca
ECU06_0420	ttatttattatttggcacccaccctagttt
ECU06_0430	aaataataaataacagccacagcccttc
ECU06_0440	aaataaaagatttcctccccgtgatagacccagaaac	(58840..58842)BV
ECU06_0450	aaaaattctttgtgagcccttctc
ECU06_0460	aaagaatttttacctc
ECU06_0470	aattttgcattggacgggaatgcccttaaaa	(62798..62800)BV
ECU06_0480	aaaattttgccatggg
ECU06_0490	aatggaatagatcagtagaaagaacagccccaa
ECU06_0500	aaggaaaataaaacggcaggtctacttgatgca
ECU06_0510	aaaaatttacccca
ECU06_0520	aaaatatatttccggcaatgcctgaattgtcttga
ECU06_0530	agcgaagaccggatcatcgaatacttggacagc	c(72433..72435)BV
ECU06_0540	tacatcttaagatgccttctacacatgctcccacggt
ECU06_0550	tttaagtcattcgcctgacgtaatttcaccctg
ECU06_0560	aaaattatttgtggccgggggtt
ECU06_0570	taaaatccctcgagacgac	(76087..76089)
ECU06_0580	aaataaagcataatgcacgactcatattcctccattcctgtttcgctcca
ECU06_0590	ttttatttttcggcggttttctccctggaa
ECU06_0600	aaaatcccggaagccctgcaga
ECU06_0610	caaacagagccggacctcttagggcctgcttcctcgagccctc
ECU06_0620	aaaacgaatcaaaaggttgccctgga
ECU06_0630	aaatttgctgtataaacaacactca
ECU06_0640	taaataacccggtgaactcgatatca
ECU06_0650	gaaagaagcaacggttattcgggaa
ECU06_0660	aaataaaagcgaaaacaatccctctttgacggagggaag
ECU06_0670	agagaaaaaggacgagccggct	(90016..90018)
ECU06_0680	aaaaaattgccaggacgatccccggaacagggatacacaa
ECU06_0690	aattttaggctcgaaagaagcaacggttattcgggaa
ECU06_0700	aattttttgacccgataac
ECU06_0710	aaaagctgatccaaaacacaagaaagcaacagg
ECU06_0720	aagcagacgaccccaca
ECU06_0730	aaaaaaaagtatataagaagatcgccggtccagtgggaagaactac
ECU06_0740	aatttgtattttaaataccgatgtctaaaaaccaaaaat
ECU06_0750	aaaattttacttataaataaagaacctgtgcaagggaccca
ECU06_0760	gaagagaataggtggccactccatgaccccggaataag
ECU06_0770	gaatgataattgagacagagaggtaaacaaaca
ECU06_0780	taagatctgatcacaggggccttggcg
ECU06_0790	agaagatgcaagtatgtggaaggtttgaaccccttg
ECU06_0800	aaggaagcataagtatcggaaagcatgggcttcca
ECU06_0810	ttgggagcggttgttgaagaccctgccctggacccccttcga
ECU06_0820	tatttattctttttgggctggatctccagggatt
ECU06_0830	aaagagaatacccct	c(112844..112846)BV
ECU06_0840	gggcagggctcctgctttacctcgtatggacggatgccctta	c(113516..113518)BV
ECU06_0850	aaagttttaatggttttgatcttttatcccttg	c(114004..114006)BV
ECU06_0860	tttgtttggtgtggatatgtgaagacctggaaagcccttgaattgtg
ECU06_0870	aaatttttgtttttttggaaatcaacaaaggccctt
ECU06_0880	aaccatttatgtttattgccgatcacccacga	c(119109..119111)BV
ECU06_0890	aaataattgctaacggcccatttcatatcccctgg
ECU06_0900	aaaatttttcagccccgagaaa
ECU06_0910	gaaacccaaacaaaacaatccctt
ECU06_0920	aagtaaaaacgttaggaatggtcccc	(123319..123321)
ECU06_0930	tattaaatccggggggcggagccctaggcata
ECU06_0940	accctgctaaaggatacgcccaaggccccagtgccg
ECU06_0950	ataataaataggcagagcaaaacaaacaac
ECU06_0960	aataaaaacagccagaaataaggatcccc
ECU06_0970	aaaagtttccgctgg
ECU06_0980	tttagatttcgttattatcacgacccatttgccct
ECU06_0990	aaaaaattaccccagtcg
ECU06_1000	aaaatattttagatggagaggaaagtcctgaag	c(139872..139874)
ECU06_1010	aaaatattttgcaaggccttccccgttcgagttc	(139932..139934)
ECU06_1020	aaaattgggtggcagcggcagccca
ECU06_1030	ttttttatgcctgcccccatccctctgt
ECU06_1040	aataagaataaatatttgattggtcttggccgcctt
ECU06_1050	aaataggagaactggatgtggatatattgtggcctctagagcctgtca
ECU06_1060	aaacttttctggtcttcccatccttagggcg
ECU06_1070	attggtttgagatggcacttagccccagggcattgcaggaggaga	c(144844..144846)
ECU06_1080	aaaaaatttgcaccctgaaa
ECU06_1090	tataaatagaggagaggaagtataaac
ECU06_1100	agaggaataaatactgcaggaagcagaaccccaagt
ECU06_1110	aaaaatttaatcccctaa
ECU06_1120	aaaatttttcccgaccctgca	c(148122..148124)BV
ECU06_1130	aaaaattttaattctacatgcacgcatccttgcaagcca
ECU06_1140	aaatagctgtgcgcctggggatgcccctaatcagca
ECU06_1150	aaagagctttacttgcggtagccctccgcgacg
ECU06_1160	aaaatttatcc
ECU06_1170	aaatatactcttgacagcctttggaagcccctgg	(152966..152968)
ECU06_1180	atgattttttgccccatgaccatt	(153676..153678)
ECU06_1190	aatttataggcagaaattctagccccgg
ECU06_1200	aaaacatttaaaagcaatgttgg
ECU06_1210	aaaatagttgttttgtttatgggttccc
ECU06_1220	aaccattaacacaagggattttggactgcccctaaa
ECU06_1230	tttcctcttttgggctgtatttaatgtcccttgtggg
ECU06_1240	aaataaaaatgcctctagtaggccccga
ECU06_1250	tactagaggcatttttatttacgctccacttccccc
ECU06_1260	tatttttcggaactgcataccccttggg	c(165849..165851)
ECU06_1270	aaatttttataagccatttctctaccccctgattaca	c(166478..166480)BV
ECU06_1280	aaaaaacacgcggcataaggaccc
ECU06_1290	aagaaaagcttgtccaaaacaaaatacattcaaagaagc
ECU06_1300	tttcttttcggctgtatcccttgagctccaagtc
ECU06_1310	atataacatcaaccaaagagccacatcc
ECU06_1320	tggaaccatctagatgacacgttatatcccta
ECU06_1330	atattttttggggaacaggcatccctacg
ECU06_1340	aaattccttgatttttgtttgtaccccag
ECU06_1350	aaaaatcaaggaatttgccaggggcccttaaa
ECU06_1360	aaaggaagagcaccgtagagcctatc
ECU06_1370	aaattctcttaggcaccccttagctatcccgcga
ECU06_1380	taaacacttcctaggaacgcgtttgtttatttccat
ECU06_1390	agaaagtaaaagccccg
ECU06_1400	ataaattttttcctgatgggtactgtga
ECU06_1410	atatattttccacgtgcagactgtccct
ECU06_1420	atataactacttgggaaggaattggcaacat
ECU06_1430	aaatttttagagctgcgcaccctg
ECU06_1440	ataaataggcctgaaattgttccctacca
ECU06_1445	aaaaaaatttgcccttgaa
ECU06_1450	aaacaatagcagcccaccaa
ECU06_1460	aaacaaagaatataataacttgccaaatatccgggaaaggtc
ECU06_1470	atgtataaaaggcacacgtttctttggaatct
ECU06_1480	tttttaaaattctaccggaggccctggaa
ECU06_1490	aaaaccaagtaaggtgggtgcccc
ECU06_1500	agtataaattgatttacccacacccaacaaa
ECU06_1510	aaataaaaagaagacggcaggcccagggt
ECU06_1520	aaagaatggatttattaaacatcctaccct
ECU06_1530	aatttttgacctgaaaagcgtatcccttgg
ECU06_1540	aaaacgtaatgagataaacaacatattgtgagca
ECU06_1550	aatttttaaccccatcga
ECU06_1560	tttctatatatcctttgccaaatcacctatcccctgga	c(200605..200607)
ECU06_1570	aaaacttttcatagccccaaag
ECU06_1580	ataaaaaagaaaagaatgtgtttctgaact
ECU06_1590	aaaagtgaaattcggctcacccttggaattgaaggaaaat	(202635..202637)
ECU06_1600	aatgcatatgaacaaagggattgatatatc
ECU06_1610	aatctaacaagtgaacaccctttccaggggta
ECU06_1620	tgataggttgagtagagacgaaggcccttcct
ECU06_1630	tgacggtagctggagttagtgttgcctcg
ECU06_1640	aaagattattaatcggatatatcgcacccaccg
ECU06_1650	acccagcaccatcccaagctgcccaggt
ECU06_1660	MP
ECU06_1670	gggttctcagttgccttatgtggtgtggtgccat
ECU06_1680	atagtaagatatggaagagatgtc	(214194..214196)
ECU06_1690	MP
ECU06_1700	ccatttcatccatatttctcctttacccac
ECU06_1710	MP
ECU07_0010	tccgtgtgctgggcagcagtccttgcacgtctccgatcg
ECU07_0020	MP
ECU07_0030	gaagccccccacgccctactcccagctcccgag
ECU07_0040	atttcatccatacttttcttttaccccac
ECU07_0050	tctcactcctcaagagcccagatgcgaacaagttcttc	c(5645..5647)
ECU07_0060	ttttatacacattttttctttgccccat
ECU07_0070	acatcaagtaaggggaagatctgccct	c(9152..9154)
ECU07_0080	aaaataggaagagaggaaaggccc
ECU07_0090	aaatttttcagaactcggagacggattttctgcagccc	(10241..10243)BV
ECU07_0100	taatacatccagcgaatccatcccatcga
ECU07_0110	aaaaattttcaccctcgaag
ECU07_0120	aatttagctgagttaaaagcatagctggaatcccttcta
ECU07_0130	aaaaatttaatccttctttccaagacg
ECU07_0140	aaataaaaaaattcatgctgtggggccaatt
ECU07_0150	aaataaaaatttatgatcccggatatttgaa
ECU07_0160	aatcagaacacccca	(22116..22118)BV
ECU07_0170	aaagaggagaagccttg
ECU07_0180	agaaggatgttcaaggctcttctcacc	(23623..23625)
ECU07_0190	aaatcatgttgtatagaaccctttg
ECU07_0200	ctatacaacatgatttacagatcccatttgaccccac
ECU07_0210	aaatttcacagattttcctccctaccg	(27913..27915)BV
ECU07_0220	tatttgaaacccccttatctctacccaagaaa
ECU07_0230	aagaaaagcagaccct	(29641..29643)
ECU07_0240	aataattttctatagaattgcctccccaat
ECU07_0250	aaatggctaaatatcaggtatcggtcccttacaaa
ECU07_0260	aaatgagaaacccggcatccccac
ECU07_0270	aaatatatgtcagaggaatggcaggttc
ECU07_0280	ggcccggggactcccttggggctctg
ECU07_0290	aaaaagttgatttgtttaccctcaaa
ECU07_0300	taaaagaaggaactactggtgatagtagaattcagcac
ECU07_0310	aaaatttaatgggcagatcctggattattgactgtggacttcacccatcatag
ECU07_0320	tttttaactcattttggtttggtccttggac
ECU07_0330	aaaaataaatggggcctcgcaaggcccaaccccgg	c(44504..44506)
ECU07_0340	atagaaagtctgctgctgcctatcccagg
ECU07_0350	aaaaaattccgggccttcagcctcgcaca
ECU07_0360	ataaacatttcgattgggaccctgtg
ECU07_0370	accaatccataacaataatcactgccaataaggccctgg
ECU07_0380	ttgaaattccactcgccctgcatactccttgcga
ECU07_0390	aaaagggatgggccttggga
ECU07_0400	aaaaactatttaagttgcgattttcatagtctcaagact
ECU07_0410	aacttggaaatccaggcccttgaa
ECU07_0420	aaatacaaaagcagcagttctaatctgcatatctgaggca
ECU07_0430	tttctggggcttctggatggacgggcaccatgcggacttt	c(58103..58105)
ECU07_0440	aacaaagtcgctatgctctgccc
ECU07_0450	aaaatttttagtccccgggcaagcaagg
ECU07_0460	aaaatttttgcccccgca
ECU07_0470	aaaaattttggggtttaggcgccctgg
ECU07_0480	cgggatgtcagagtgattcctcggcgcaaggaa	(64011..64013)
ECU07_0490	aaaattttactgctcagagggttttggaggcc
ECU07_0500	ataaaataaaaaagatggaaagcaatga
ECU07_0510	aataaaatcgccggctgcgg
ECU07_0520	ataaagacagcccagga
ECU07_0530	attataaatatccttttgctaggaggggtaag	(70404..70406)
ECU07_0540	ataactttattaacttttcccatggagggccaga
ECU07_0550	aaaaacgaaaatggcgtatcccattctggccctcc
ECU07_0560	attaatgattgcacctgatcaccca
ECU07_0570	aatatccaaagtttgtttattcctag
ECU07_0580	aagcagcggagttcctaagaaacgtgcca	c(77227..77229)BV
ECU07_0590	aaaaacaaataaaaaggctccctta
ECU07_0600	atttttattcccatccataccc
ECU07_0610	gggttttgagaaggttttggatcccttgtgga
ECU07_0620	aaaattcaccctggagg
ECU07_0630	tctgctgattttcatatcgagtcccaacccc
ECU07_0640	atatgaaaatcagcagatctcatccct
ECU07_0650	aatattttttgttatcatagccctataaag
ECU07_0660	aaaaagctacagcgtgcaaacccc
ECU07_0670	aaaaattctctgtcctgtgtcccag
ECU07_0680	aaaaatttatgaatgcaggcaagggcccttggg	(87227..87229)BV
ECU07_0690	gacttttcttgacccg
ECU07_0700	aaaatttgatcccaaacaa	c(92273..92275)BV
ECU07_0710	tccatgcatctgcatcacccttggcctcga	(92342..92344)
ECU07_0720	aaaatttacctcatcccctctcgg	(92895..92897)BV
ECU07_0730	tcccttaagttaatgcagacagcctaccccag
ECU07_0740	atttaaaggcgaacataagccaaacaa
ECU07_0750	aaattctctgcaccaaaaccccggtgg
ECU07_0760	aaaaaaagataaaagaggccagttcttgcagggcc
ECU07_0770	aataaaaacaagactagaaagccctgaa
ECU07_0780	attgatcataagcgcacgacaagcccatc
ECU07_0790	ttttgttgacaaatggatagccctctg
ECU07_0800	aaaacctatttaagtgaaattctgtgtgctcctgaa
ECU07_0810	aaagaagatccaattgcctcccaagaatcaatctcata
ECU07_0820	aaattttttcaccctgga	c(104832..104834)BV
ECU07_0830	tttgtgcattgtgccctacaccctctgaaa
ECU07_0840	aaatttttccaccctca
ECU07_0850	aaaaatttgggtgctgaagtgccctgtgg
ECU07_0860	aaacaaaccgtggat
ECU07_0870	aaatttttggctcccc
ECU07_0880	aacaagaccgccctgctcgcatccccc
ECU07_0890	aaagaatcctcttatttcca
ECU07_0900	ttaaaataaagccc
ECU07_0910	accttcttatgccccagggacgagcccctcc
ECU07_0920	aataaatagcaagatgaaagagactcaaaaccaat
ECU07_0930	aattttttgccaaaaacaagtcccttc	(117463..117465)BV
ECU07_0940	tataaacaaagtg
ECU07_0950	tttttctagtctcatatcttgtcccc	c(118833..118835)BV
ECU07_0960	aaaaagcatccccaaccgaa	(118877..118879)BV
ECU07_0970	aagaaaaagcccttggga	(119838..119840)BV
ECU07_0980	aaatagaggggctctccgaggccat	c(121145..121147) BV
ECU07_0990	aataaccattgataagtgcccgtgggcagggagtgaagaa
ECU07_1000	caaaacaaatgga
ECU07_1005	ataattttttttacccatcaaa
ECU07_1010	gggtgtttttatcccttgg
ECU07_1020	aagggataaaaacacccgggccaagaccttc
ECU07_1030	attaaaacatgtggccggaccacaaagaggcgtt
ECU07_1040	aaaataaaacgattgcagtagccctta
ECU07_1050	aattcgctctcgtttcacaatcccaga
ECU07_1060	aaacgagagcgaattgaagccccg
ECU07_1070	aaatatctgggaattccgaagtaaataaaaaca
ECU07_1080	aaatccagggagacacaacaacaccg
ECU07_1090	aaaaaaaagacagcgtgcaatagc
ECU07_1100	aaaaagtttttgaggatccctggacatcg
ECU07_1110	aaaactttttatggcctgttctagtccttgga	(134243..134245)
ECU07_1120	attggcggacgatttaggttatctgggggaggggctaagga
ECU07_1130	agatttgactggcgagggatttattcgg
ECU07_1140	aaattttgggtctctggaaagac
ECU07_1150	aaaaggaacaatctcatctagacttgacctggacgaccct	(139862..139864)
ECU07_1160	aaaaaacagataaataatgccagagatcccgttcta	c(140480..140482)
ECU07_1170	acgatatgaatgggctgtgcacttcaccc	(140607..140609)BV
ECU07_1180	aaaaatgccccagtg
ECU07_1190	aaaattttgctttggttcaccccgacaag
ECU07_1200	tatttgtcagcagacctttgatgtatcccttgaa
ECU07_1210	tcccatttccaagcccacacccctgtcgtaaac
ECU07_1220	aagtcacgtaagtccctgggaaatccaggaccc	(144659..144661)BV
ECU07_1230	ttttggcagatcccaagcccttgaa
ECU07_1240	tttacctgtgggcgccggtggccctctg	(147186..147188)
ECU07_1250	aaacaaaaaagccaaacatcccta	(147494..147496)BV
ECU07_1260	aacacaaaaacaaacccag
ECU07_1270	aatttcgggcttccccaa	(149272..149274)BV
ECU07_1280	aaaatataaataaggttctcaaacaaaggat
ECU07_1290	tcaagccgtttttacatccccg
ECU07_1300	ataaaaagaagcagaagcaacaccccaa
ECU07_1310	aaacagggtataaacgtgtttctctgcatgaacgagagac
ECU07_1320	aaaattttatccctgcgcgttt
ECU07_1330	taaatctctcggatatccattcccatttatggc
ECU07_1340	aaaaaattaccagcagtccttc	(156628..156630)BV
ECU07_1350	aaaaatatttatcaaaataaaacaagggtgcac
ECU07_1360	aaatggaaggtacatggaatgtccc	(158965..158967)
ECU07_1370	ttttgcagatggttccggagcccttgaa	(159488..159490)BV
ECU07_1380	aaatttttgccctttaaga	c(160749..160751)BV
ECU07_1390	aaaaatccataccgcccggaggattgcccaaa
ECU07_1410	gaaaaaaagtagccctgaaa
ECU07_1420	aatttttactccctttgccaagcccctccg
ECU07_1430	aagaagatatccccagtatttgtag
ECU07_1440	aaaaacaataaacccctagaggcgtcg
ECU07_1450	taacatgacagattgttgtgccctggataggccgg
ECU07_1460	aaaaaattttagcagatggcccagagaa
ECU07_1470	aaaagatttggcgtctgggccctgaa
ECU07_1480	ttttgtaggcacccgtgattaccccg
ECU07_1490	atttaaacggtgcaggccggacccat
ECU07_1500	aaaaaaggccatactgcatgaagcccttgaaa	c(176590..176592)BV
ECU07_1520	ataaaaaatcacacttctattactttattttcacttctcttaata
ECU07_1530	aaacacagatgcatttaggatgtgatgcggtaaacaaagacatcagca
ECU07_1540	MP
ECU07_1550	aaacacagcagatataaggaaagctggtattgaaacaaagcg
ECU07_1560	aaatacacgaacaaagccattacagcttctttctga
ECU07_1570	aaagaaggctacccctggaa
ECU07_1580	tttgatatacatgacgccactatctatcccca
ECU07_1590	caaggaaaggaaggtaaacaaaagatcat
ECU07_1600	tataaaagcttacgtgtatttatttatatata
ECU07_1610	attaaaagcccagtcattttatcctgc
ECU07_1620	ataaataccccacctca
ECU07_1630	aaatagaattcatcgagccctgg
ECU07_1640	acacaacataagcccttag
ECU07_1650	ttttctaatccctaagtcaaagcatagg
ECU07_1660	ttttggcttgttattttgggccctgc
ECU07_1670	ttgcatcactggagaatctcccctttggttgg
ECU07_1680	aagaaaaattaaccccatttggc
ECU07_1690	ttttttccaaatccttgaa
ECU07_1700	aaatttttcattcctgcgcaggcccttaaa
ECU07_1710	aaacaccaacagaaaagatatctcacata	(205155..205157)
ECU07_1720	ttctttatctttattcgtggattcccccg
ECU07_1730	aataaaaaaaaggaatatttttatcct
ECU07_1740	aaagatgatttttgaccctttaaggaa
ECU07_1750	aaaaacccttgcaga
ECU07_1760	aaagaaaatatcgcccatattcctgaa
ECU07_1770	aaatacataaatactatgaagtttccagttgc	(210847..210849)
ECU07_1780	tttgatttttcagccctgcg
ECU07_1790	aaagcagactatccgtcgccctcaaa
ECU07_1800	ataattaaagtaaatcgcaggccattaattttagactgctaa
ECU07_1810	gtgtaagtgttgcgggcaggggccctgga
ECU07_1820	aaatcttttccattccgaagccct
ECU07_1830	gccccagccccggagccccactttcctgg
ECU07_1840	tttatggagcggccgggcagcccttt
ECU07_1850	aagtcagacaccctcgg
ECU07_1860	attagataagaagaaaggcctatcctatgaggtggagggatgatcg
ECU07_1870	tccatatttctcctttacccac
ECU07_1880	MP
ECU07_1890	acatgatagaaaacccgcctgctgga	(224623..224625)
ECU08_0010	ggaggcgactaagcaggaggaaagatctggccc
ECU08_0020	tacccccacccaatatacgtcgatcccctgacccttc
ECU08_0030	aataagtgggtgcccttggcgagtaatgagggc
ECU08_0040	aaattgggtaaagaggggcgtgccct
ECU08_0050	aagaagaagggatcgagagaaaagagg
ECU08_0060	taagatgggtgttcggagtgtgtagacccttgaaac
ECU08_0070	aatagtattgtgaaaaaacaaaggg
ECU08_0080	aatactattcataataaataatttcccc
ECU08_0090	atatataacccctgcccatgcctgccaa
ECU08_0100	tttcagtttcttagcctct
ECU08_0110	ttttcaaagcgaagttctcgcaaaagggc	c(20086..20088)
ECU08_0120	atttgttgttttttactcccctc	c(21599..21601)BV
ECU08_0130	taattttggagactttccccatttac
ECU08_0135	ggataatttggcgacatggcgacccttcaa
ECU08_0140	aaatacgccaatagaagccc
ECU08_0150	aaaaggacgtatgagacctcgctctccgacgaggaaataagatcg
ECU08_0160	aaacattgatgatggggatctctgctacaccctca
ECU08_0170	aatttaaaagcccacctcaga	(24972..24974 )
ECU08_0180	aaactaaatgatgatctttatatctgggtgcttttgcccctc
ECU08_0190	aaaaatctgggccccgataaagcactcctgga
ECU08_0200	ataaatacttgggtgttttccttccc
ECU08_0210	aaaatatgtttggaaaaccccta	(29718..29720 )BV
ECU08_0230	ttatgaaatcttctctgttcaaagcctataaacagaa
ECU08_0240	tgcttgtttctaaatccctggtagga	(33746..33748)BV
ECU08_0250	aagaaattaaagattggagtcctcagcagagcca
ECU08_0260	acaaaagtggatccctggattttcagg
ECU08_0270	aaaaaatttccctcgt
ECU08_0280	tttttgttgtctttaccctgtgat
ECU08_0290	aaatttttgaaccctctgaggaa
ECU08_0300	accttaatatcgagttctcaggacaccctagg	c(42467..42469)
ECU08_0310	aaagaaaaccatagcccgttggaagtccg
ECU08_0320	aagcagcacaaaacccctg	(43502..43504)BV
ECU08_0330	aaatgttttaccacaatcag	(44224..44226)
ECU08_0340	ttatgttgggataattgaggccctgga
ECU08_0350	aaaattttttaccctct	(46798..46800)BV
ECU08_0360	agaaagccatcccc
ECU08_0370	aaattttttcatccctgg
ECU08_0380	tttttgtaaaaccatttttccgaagccc
ECU08_0390	aatttaatcgccggagaacagtcctgg
ECU08_0400	tattttcgatgccgaaacccagtta
ECU08_0410	aaaaaggataaataaagaaaaacatcccccttgca
ECU08_0420	agaaatccccagaaagcctgggtagatc
ECU08_0430	aaagttgatagaggagggcacgtga
ECU08_0440	aaaatattacaatctagagggccc	(54676..54678)
ECU08_0450	aaaaaggaattcctcggcctgggc	c(55598..55600)
ECU08_0460	aaaattttcctggcctc
ECU08_0470	ttaatttctccgtactacccaacccca
ECU08_0480	aattaaacatcttgccctaaactgttt
ECU08_0490	acataaacatttggagtcaagccctggagacc
ECU08_0500	accaggcgtactgcaagggaggcctcccagtcaaa	c(59561..59563)
ECU08_0510	aagaatcgtctccc
ECU08_0520	atttatgataagaaagccctgccctctagg	(60368..60370)BV
ECU08_0530	aatagttattgacctggtggagcttaagcccctg
ECU08_0540	tataaataaggttttgagcatccccccataaa
ECU08_0550	tttgcgtcttttctaggtggagcagctgcaccccgcaaa
ECU08_0560	ttaaaagtttcggcctgtcacaccacaaagggaaaaag	(66807..66809)BV
ECU08_0570	accctactacccacctactgcac
ECU08_0580	cgtaagaggccatggacacataccctaatttaagaggatata
ECU08_0590	ttttataaactcctgcgatgtgcccatcc	c(70941..70943)BV
ECU08_0600	aaaaaatttaccccc	(71090..71092)BV
ECU08_0610	aattgttaatacggatctgccataccctaaccttggaatc
ECU08_0620	agtcccagaatccacatccctctgg	c(75755..75757)
ECU08_0630	aaaattattgctttgatccttggg	c(76626..76628)BV
ECU08_0640	aaataataaagccctgggtgg
ECU08_0650	aattatttccaggtgcaggcctcccctttgtttccgg
ECU08_0660	aaaattagctgtaatccctcgaatctacc
ECU08_0670	aaacaacttgcagaaccctgtggagccctcc
ECU08_0680	aaacagcaaaatactgtgcacgagcaagccctg
ECU08_0690	ttttgctgtttgtttatctctgcatcccttaaga
ECU08_0700	aaagggtttatcgctgctttgccgagacccctcaa
ECU08_0710	aaatgctccagacatccccaccctagggaatttgagtgg
ECU08_0720	aaatattatttttgtttgtttacaaacaagttcaagccga
ECU08_0730	gtaataaaagaagcttggcagtaaacaaaaa
ECU08_0740	tagtctgtgccgagagatagcccctgga
ECU08_0750	aataaaacaaatggggaggcaggggagagacccg	c(88725..88727)
ECU08_0760	aaaatatctcccacttgaggacgccaccttcaaatcccaaa	c(90919..90921)BV
ECU08_0765	tgccaaccagtatggcgaagatatgaaggactcccatccaatc
ECU08_0770	aaattctttgagctccaaggcagccc
ECU08_0780	aatgaaaagaagtcccggtatctccccttg
ECU08_0790	aattctgaaacagagttgctataaaggcaatgtgtttatcggccagccta	(93247..93249)BV
ECU08_0800	tttttctggaaaacttccccttga
ECU08_0810	tccattaaatctattttgtttacacccttgc
ECU08_0820	MP
ECU08_0830	aaaaaaaatttgctctgggggcttgaa
ECU08_0840	ggtctccgccgcaaacacctcccttctgtccaccgctctttggattta
ECU08_0850	tctcatctgttttatttgtgcccccagc
ECU08_0860	cacagcacaataaatctgcaggagacagag
ECU08_0870	aaaaaatttgccctgaaa
ECU08_0880	tcgagaaactgaacgaggaagtcgagcccattccaggcat
ECU08_0890	taaaacaccaaatcaagacttccctagagagca
ECU08_0900	aaattccgatattttggatccctgacttacc
ECU08_0910	aaactgcatctactttagttctctcgctgtggacaccca
ECU08_0920	ttatattccacctccaaataatcccaac
ECU08_0930	aataatagtccaaaaatctctccctcca
ECU08_0940	aggtgctgaggatggaagaagaga
ECU08_0950	aaacatatctacctttattactccgctgcccatcga
ECU08_0960	gacaaggtcaagatttctaggatcatagaagtcgcc
ECU08_0970	aaggactggctgcggggaaggggtggaccttggg
ECU08_0980	aaattttttgggcctgaaa
ECU08_0990	aagcaagagtttttgatccctta
ECU08_1000	aaagtttccttctcgctcatcttcaccgttctgcagctctccggcccgaag
ECU08_1010	gattataaacacccaggatctccggaag	(115964..115966)
ECU08_1020	aaatcaaatgtttgggtctctggcccttccc	c(117679..117681)
ECU08_1030	gggctgggagagcatcactccctgatccttta
ECU08_1040	caaaaaatgtagtcccaa
ECU08_1050	acgaaaaacaaaccccacgg
ECU08_1060	aaaattttgcccttcaatctgaaaa
ECU08_1070	tttctgaggcaaaaaatgtagtcccaa
ECU08_1080	aaaaatttaccccaag
ECU08_1090	tcccaaggaattaattcggccttcggtctccccaaga	c(124435..124437)BV
ECU08_1100	atattttgaacttgattttgagccctgaag
ECU08_1110	aaaatttttgatccctgaaa
ECU08_1120	ttctctttttactttttatctgcatcctccctggg
ECU08_1130	aatcaaagccagggttaaacgacccctgc
ECU08_1140	acagttgcgacattttcctttctggtaaaataaacaaaa
ECU08_1150	aaataatttttcttcggatgccctagga
ECU08_1160	aaaaaattttcggatccagccccggaaag
ECU08_1170	ttttgggcagtaatcatcacagaccccacttg
ECU08_1180	aaagagaaatccttggctctttagcccttggg	(133963..133965)BV
ECU08_1190	aagatgtgaatctctgattattggagcccta
ECU08_1200	tggatcttgtgtttattttggttggactgatctctaccg
ECU08_1210	tgtgatcgctgagataaatagaactctaaatcaaaactaaaagct
ECU08_1220	attaaagacccttgagcacgctcttttcccctggccttgg
ECU08_1230	aaaccacgagcttaatcattcgccttatgcc	(140707..140709)
ECU08_1240	taatctatttcttctttatctgaatctgcaagcccccga
ECU08_1250	aataaaaataggccgagggcatgggtcacaaacaaa	(142790..142792)BV
ECU08_1260	tcctgcgtcttcacaaacaccatcggcaggaatccctaa
ECU08_1270	taatattcttgcagaggtggggccccggg
ECU08_1280	tctttagtgaatattcttcttgtaccagatccctg
ECU08_1290	aaaagaaatccgtgaagagaaggatggattcgggagccctgaa	c(149606..149608)BV
ECU08_1300	aaaaactatttacatccagtcgaaaacataaacaaag
ECU08_1320	aaaaactatttacatccagtcgaaaacataaacaaag
ECU08_1330	ataagatttctcaaaatggagcccagt
ECU08_1340	ttttcggataaattggcaaggtgcctgccctgtgc
ECU08_1350	ataaaacaggaatcatggagcttgata
ECU08_1370	tatatattccggcacagagacctcccttagacct
ECU08_1380	aaggaacagaatacggtggtggaaag
ECU08_1390	aaaatttatttaactatgcttctttatttgggaata	c(156282..156284)
ECU08_1400	aaattccttcttaaaacggttggagcggccagcaccctttaaag
ECU08_1410	aaaccaagtatcagtggtctaaataaaaacgttttag
ECU08_1420	aaaattgagcccataagaaactgg
ECU08_1430	aaatgctcaaatacaacccatccctttaaaagtggag
ECU08_1440	ttgaattggagaaaatatgtcacccataaaagg	c(162821..162823)BV
ECU08_1450	caacaaccaatattgagtgctactccgaccccag
ECU08_1460	aacaacccaaacatgcatcccaagaaatttcttc
ECU08_1470	ttgggcgtattgaacaggcaggcgaagccctcaat
ECU08_1480	aaacacatcttgaaatactctccaaatggataacagaacat
ECU08_1490	aaaatatcataacggatgccgaaggagaggtc
ECU08_1500	aaaaggagaagaagacttaaaaggaagccggagtagcggctt
ECU08_1510	tttttacttggttagacagccccttgagaa
ECU08_1520	aatcctatttattttggcgtatttcccttctc	c(170073..170075)BV
ECU08_1530	aaaataaataggattccatggcttcgttatccccaggcacctgttcaa
ECU08_1540	aataaaaatcttagccgcaa
ECU08_1550	tataaaagaagtcttgaggccagataacaag
ECU08_1560	aaaaggatgagatgaagcactccctctttggagtgctcagg	(172442..172444)BV
ECU08_1570	aaaaattttagccctcgaa
ECU08_1580	aaacaaagcgattggaaggaaccc
ECU08_1590	gcgcaggcgcttctttcctggaggctggagcccat
ECU08_1600	acaaagagaaaaccccatcaaattctggattt	c(177440..177442)
ECU08_1610	ttttctgggtttttgcatgctgcggcctctaccctgcc
ECU08_1620	atcaaatgcgttaaccctgagtatcctaga
ECU08_1630	aaaaaacaaagacccctgtaacctaactgctgcg
ECU08_1640	aaaatttttcttaccccactgaaaaaga
ECU08_1650	ttaaaggctactagcagcacccttatt
ECU08_1660	aataaagataaaagccagtgctggtgtataggggtgt
ECU08_1670	ttaagggatttctgaggccacccttgg
ECU08_1680	tttaaaacaagtgataaggatgtctatgcttgcagaagctc
ECU08_1690	aaaaagccccaggtgatt	c(185402..185404)BV
ECU08_1700	ttataagaaggagtgggaaatgctccaaacc	c(186233..186235)
ECU08_1710	agtctgattggtcatggaaactttgtgtg
ECU08_1720	aagaaggagcgggaaatgctccagacc	c(187832..187834)
ECU08_1730	agaaagtataaagaagagcaataaactccatgttcg
ECU08_1740	aaacatttaacaatgccctgaaggacg
ECU08_1750	ataatttttcttgcgctaatcccgttcaa
ECU08_1760	aaaaggagaaaaggaggtttgctcccggtataaaatat
ECU08_1770	aaattataagaaacaggtttaggcccc
ECU08_1780	aaaaaatttatccctcaaa	(193308..193310)BV
ECU08_1790	aaacaaagaggtaacttcgttgcttgaccccg
ECU08_1800	acctgtcttcttcttccaacgttaaaaagggaaagaagg
ECU08_1820	aaagtaggaattacactgtcttgccaggctagactcg
ECU08_1830	accagatatatagacggcgttgggctgccccg	c(197294..197296)BV
ECU08_1840	aaaatttttaatcctcgggcga
ECU08_1850	aaacatttgggctgcccca
ECU08_1860	tttcttacagaccctaggccttgtactccac
ECU08_1870	tcttcccgtattcggaaacccctttcttg
ECU08_1880	aatacgggaagaggatacaagt
ECU08_1890	aagagggaaatcagtaggagagcagttacagatt
ECU08_1900	tgctgttatgatttcggatttttatccaggggtgag
ECU08_1910	aaaaactcttctgcgcaagccctca	c(213511..213513)BV
ECU08_1920	aagtcaaattcacaggcttttttatccca
ECU08_1930	tataaaaaacaaaaacattggagggtaaaca
ECU08_1950	aaacaaattcaacacacatcctcgga	(215481..215483 )
ECU08_1960	aaaataaaaaatccgcaaagggtgc
ECU08_1970	ataaattgtggacgggtagcccttta
ECU08_1980	aaaagtataaaagaagaatttctataggccttatt	c(219412..219414)
ECU08_1990	aaatatatttttaatgcatggttcactcagc	(219762..219764)
ECU08_2000	ttaatttgcttctttcataatcccactatcc
ECU08_2010	aaatttttcaaaattctaaaccctcagtt
ECU08_2020	aaaccctaaagcatataaatcctatcctatcctacttgtc
ECU08_2030	aatagttctgaaaccacaagagataa
ECU08_2040	aaataaatacttttcttcgatgccgct
ECU08_2050	atttgatataaacataaagatacagagtatcccataaatcgag
ECU08_2060	aaaattctcctttgccccat
ECU08_2070	aaaaggggaagtaaaatgaacgtgtaagaggatagacccttgaag
ECU08_2080	acccccacccaatatacgtcgatcccctgacccttc
ECU08_2090	aggaaagatctggccca
ECU08_2100	atatccatttcatccatacttcttctctaccccac
ECU08_2110	MP
ECU08_2120	ccccgccagcttctccaacagccccc
ECU08_2130	gccccgagatcctgccgccaatccccccattcataacccat
ECU08_2140	MP
ECU09_0010	MP
ECU09_0020	tctaactaatatccactgtttttatttatccctt
ECU09_0030	aatatataaggttgaaatccccctgaggaa
ECU09_0040	taataagctttatggaggtaggggtgtc
ECU09_0050	aaataaaaattacataagcgctcgtaccccctataagatta
ECU09_0060	tttatttgtatggaatcctaaccccata
ECU09_0070	agaagagatagggaagtctgtgagtaag	c(9238..9240)
ECU09_0080	aaaaccagaacttctgctttaaacctctctacaaagagaaggaag
ECU09_0090	aaaaatttgccctgaaa
ECU09_0100	aaacaacttgaaataccggcatcaggaccccccgatcgcattcaaca
ECU09_0110	tttttaattaagtccaaaccccttgatccaatcaaaagagaa	c(15854..15856)
ECU09_0120	taaataaaccttgtaccggagataaggtgagcgatttgaatcccaacaaa
ECU09_0130	taatctcaaacgatgctgcagatcccttgcaatgg
ECU09_0140	aataaaaatttacctttaaccttcgag
ECU09_0150	tttagaattacgattttcatgcccaggct
ECU09_0160	aaattttagtcc
ECU09_0170	aaaaataaacaaaggggcagggatccaa	c(24961..24963)BV
ECU09_0180	aagcctcacttgtaagatccatctacaaccctgcca
ECU09_0190	caacgttaaattcgaagggcagttacgagcc
ECU09_0200	aaaaaataaaaagagattgaaacagtgcaaata
ECU09_0210	ataaatgatctgagcaggtgcccagccccgga
ECU09_0220	tttatcggtctgtccagccctaattcaaaggaa
ECU09_0230	aaaaatacaaataaaataaaccctttagg
ECU09_0240	cacccagattcaagccatcccaaccaa
ECU09_0250	aaaatttttgctggatccagagga
ECU09_0260	aaatttttggggaatgatttggatatcccaggaata
ECU09_0270	aaattttgtacccttagaag
ECU09_0280	gcctgcactgtattaagacccggggctaaagccctgga
ECU09_0290	tttatatttggaaatgggggctaggcccag
ECU09_0300	ttatgaaaacctataaacaaaccccgag
ECU09_0310	aaaatttataaatcccgacag	(42332..42334)
ECU09_0320	aaaaacaattttaattacagccataacgga	c(46173..46175)
ECU09_0330	ttaaaacataacagggcaaccccaga
ECU09_0340	aataaatctcttgcctcatcatccccc
ECU09_0350	aataaaattgtgctaaactaccgatggataaaa
ECU09_0360	ataccgggtagcaagaagaaggattcccgaa
ECU09_0370	aaaattttacccaag
ECU09_0380	aaatattaaacctgtctgccagggccattg
ECU09_0390	tttttcgaattgaaaaacaccgccaa
ECU09_0395	aaaaatttgagccccacacgaa
ECU09_0400	aaatgatgttttgcctgggatcctggattgctg
ECU09_0410	ttaaatatgtttggactctccctttgtgtt	c(55941..55943)
ECU09_0420	tttcgatgggccacagacatcacagccc
ECU09_0430	aaataaacccataaaagctctttatttgcacgccctac
ECU09_0440	aaaaacaaaactataaaacatccaaacacaacaccctaa
ECU09_0450	aaataaaattataaatacatcctgaggacaaggagcagaa
ECU09_0460	atgccggagatatttagactggagaatagccctcca
ECU09_0470	aaattttctgggcaatgccatcccataa
ECU09_0480	aaaattttcaccccag
ECU09_0490	aaaattttgttctccttgtaagccc
ECU09_0500	aaattatttgggatgggagcccataggcc
ECU09_0510	ggttatctgccctggtacccataggcccgcag
ECU09_0520	ttcctggagtcatatctagggatttcttgatccctaaa
ECU09_0530	ttaatatatatattggattgaacaccattcttacaagag
ECU09_0540	ttgttatacgtctaaacacatgtcaatatcccattg
ECU09_0550	tggacagtaaatctaacaagatgatacacccc	c(73280..73282)
ECU09_0560	aaataaacaaaccttgaaatacttcccc	(73344..73346)
ECU09_0570	attataaatgtaaatagatatgatgagaagcccct
ECU09_0580	aaaaacatttaatatatatattaggttggacatcaacccgcaaagg
ECU09_0590	aaaaacatttaatatatatattaggttggacatcaacccgcaaagg
ECU09_0600	agataatctttcgaatcgagactggag
ECU09_0610	aaaagatgtaccttggaatccctgttgttcccagggt
ECU09_0620	aaaaaattattgttgacccagtaagg
ECU09_0625	gcccaagacttaaatgcttcttgtcgcagcccctg
ECU09_0630	gagtgtttgagggatggattttgtagccccggt
ECU09_0640	ggctatagtcttcatgcggcccgtggctgc	c(86588..86590)
ECU09_0650	gaaaggaacaagatatttctcttcaacgagccacatgtg
ECU09_0660	ttgaaaacattccggagagccctacgagaatagct
ECU09_0670	gagagaaagaagtttgtctggcagggacccttcaaaaga
ECU09_0680	aataaatttttgtgcccattc
ECU09_0690	ttttattggtgattgtttatttggaaccc
ECU09_0700	ttttggatgtcttttgtggatgcaggcagccctgctagga	c(91492..91494)
ECU09_0710	tttgttagattcaaagtgcgaggatacccttctga
ECU09_0720	aggcctgattaatattgagtgcaggcaaccccag
ECU09_0730	acattaaaatggatttctttcctccatcc	(93020..93022)BV
ECU09_0740	aaacattttgacgcccttcaaaa
ECU09_0750	tttttttatttttatatccggc
ECU09_0760	tataaaaataaaaaaatggtgcacttac
ECU09_0770	aaaaattcctttggtcctagt
ECU09_0780	aaaaaatttgatcccc
ECU09_0790	aaagaaatgctttgaacaggacccttggaaaaggtcagac
ECU09_0800	gtgaggacgtaagagatatcacctcatcaccc	c(101344..101346)
ECU09_0810	aggtgatatctcttacgtcctcaccccgaagactcga
ECU09_0820	tgttaaatgcgcaaacctggtaaacaaacaa	c(104070..104072)BV
ECU09_0830	aaaattgcaccgagtctgctggcc
ECU09_0840	aaaaaagatcctgcaagccgatcctcgaaaaccca
ECU09_0850	aaacagtgttaatttccgtctcggaagtccccttg	c(105773..105775)BV
ECU09_0860	acgacagaatcaatctgaccaatctccacagggtgttt
ECU09_0870	aatattttgggccca
ECU09_0880	aaacctttcaatcccagcatccgaaggaagcagccggctc	c(110323..110325)
ECU09_0890	gaaatggctctgaatttgtgcgcccgggacatagccccc	(110630..110632)
ECU09_0900	tttttaccgtctccggtgcaaaccc
ECU09_0910	aaaaagagctttccacagctcccc	(113022..113024)BV
ECU09_0920	aatgtatgatgattttttgttccctgtgga
ECU09_0930	tttcggaaatgcgagtcctttaaggggtactg
ECU09_0940	aaataaatatttctcttggaaggggtaacaaaa
ECU09_0950	tttaatctgttccaatccccaggaggataccct
ECU09_0960	aattatttttgttttgccccg
ECU09_0970	aaaaatagatgggaacagggatttgtgggc
ECU09_0980	tgtatttggtttttaatccatcccca	(119146..119148)BV
ECU09_0990	ttgcagatttctttactccccccgatcccata	(120095..120097)BV
ECU09_1000	aaaaatttgtgcccttatcaa
ECU09_1005	aattttctaccccgcag
ECU09_1010	caatccccagacttaaacccatggatgttcaggcccaaa
ECU09_1020	aaagaaatatttctgcacacattccctag
ECU09_1030	aaatgtttttatggagaagaagaggcctgaa	(123925..123927 )BV
ECU09_1040	caggaagagcttgaaggcctgacctgtggctgtgggtc
ECU09_1050	cacaacaagcaaacctgccaacccatcaa	(125721..125723)BV
ECU09_1060	ttaaaaggcggccaggtccagcacaca
ECU09_1070	aagggctcaacctgcccgagcccgatattac
ECU09_1080	tttttgtgttagtggtaaggtcccccg
ECU09_1100	gacatagcgcagcagacatagccccaa
ECU09_1110	atcggaacaagaaagatgatgcggggacaccc
ECU09_1120	gaagaatgattaatatatggattggataaccctactg	(130670..130672)
ECU09_1160	aaaaaagaactaatatgtatatggatatatgggaaccctattg	c(135234..135236)
ECU09_1170	ttttctttaaaatcgtctcaatcccttggaac
ECU09_1180	aaagatttatgcctcttttgtttttatccagaa
ECU09_1190	gacacctatgaaatctggtccaggaaaaatgcctc
ECU09_1200	aaaaatttaccccc
ECU09_1210	atctgccaaattacccaaacaaatcttacaccacaaagattga
ECU09_1220	agcccaagaatggagcaagaatataccccattgag
ECU09_1230	aattattgctgggctcggagacccataa
ECU09_1240	tccgagcccagcaataattcctcgatttttctctcctcgca
ECU09_1250	aaataaaaaatttgccctcgaa	c(143942..143944)BV
ECU09_1260	aattttgatgccccg
ECU09_1270	ttgtgtttggctgtttttgccgacggtgg
ECU09_1275	aaaaatttatccctactaagg
ECU09_1280	cgcttcctaaaatgcatgccccaa	(146523..146525)
ECU09_1290	tttactaaagtgccggaggaccgatacccagaagag	c(147585..147587)
ECU09_1300	aaacaaacgatgtggagtcctttcc	c(148069..148071)
ECU09_1310	acaaagctacagacgctactccccag	(148228..148230)
ECU09_1320	taaatctgcatcagatgcacccgataga
ECU09_1330	gaaactagcttcaggagacaattgtacaccccca
ECU09_1340	aaatctgtgaataatccaggtgtaccactaccc
ECU09_1350	aaaattttacccttcgaa
ECU09_1360	tttatctttttccccatatccctgtga
ECU09_1370	aaaaaagaaaaatcagatgaccctga
ECU09_1375	aaatataatgtttacctagggtgaccca
ECU09_1380	aattttcaccctgtg
ECU09_1390	ttgcattgccaaacaccgatccccagg
ECU09_1400	tttaaaacaaatgaagccgctgtatgg	c(159579..159581)
ECU09_1410	ttcccaatttcttccctgcaaaggcatt	c(160181..160183)
ECU09_1420	tttcaccgacttagaatccccgtgtctaaa
ECU09_1430	gaaatttgcgaaaagtataccctatcat
ECU09_1440	aaataaaagaaattgacatcgatataataggaagccgtgtataagggt
ECU09_1450	aagtcaattgcaaataacagtaaagcccctaattggaa
ECU09_1460	ttttagcatatgacttccaggactctactccctg
ECU09_1470	aagagaaagcatccttggttcgtgaaactgagccgtg
ECU09_1480	aataattttgatccatgcc
ECU09_1490	ggcccaatctgaaattcccctgtttcagagccctttgaa
ECU09_1500	ttccttaaatattcgtgctttcggatctgcctgc	(169941..169943 )BV
ECU09_1510	caacaaatctggaattacggagccctttga
ECU09_1520	aactttttcaccggtggtcccgaa
ECU09_1530	taatatatatatgggatatatgggaaccccacta	c(175920..175922)
ECU09_1540	aatctgccaaaatcctgaagcccctg	(176268..176270)BV
ECU09_1550	ggacataatataagcagataacggccctgtaa
ECU09_1560	ttatttatattaaatcaaggcaaccctgaaat
ECU09_1570	tttttttggcaaaaataagtcccggag
ECU09_1580	aaaggcgcatccaaaacttaag	(182691..182693)
ECU09_1590	ttttttgatgaacttctaaaccaagataccc
ECU09_1600	tttagaaaaacagaagtaccagacccc
ECU09_1610	tttaaccgcaatttcatccggcatccaatgccctaccgga
ECU09_1620	aatgaaggaataataggcggattccagcagcccct
ECU09_1630	aataaaattgcatatccat
ECU09_1640	aaacaaatacgtgctgtaaatgccc	(189457..189459 )
ECU09_1650	aaaaaattatcccaggga	c(192239..192241)BV
ECU09_1660	gaaagtcttacattcatcaggctgagtaaacaa
ECU09_1670	atgaattgaagtattcaatgctccgatcccca	(193614..193616)
ECU09_1680	tttaaaagttctcaaaagcaagcccct	c(197632..197634)BV
ECU09_1690	aaaaaatttaaggtctaaagtcctggaaaccttccccatcag
ECU09_1700	tcccgttcgggatatttatcaaagacattcctatagccc
ECU09_1710	tatttcaaaggacattatacagccccgggcc
ECU09_1720	tttttatttgtcttttccgaacccattgaa	c(203851..203853)BV
ECU09_1730	aataaaaagctcgccaaaagtgcccttttga
ECU09_1740	ttaaatatgtctttttataccctgacctg
ECU09_1750	aattcagaaaggaggccggccaagtcctg	c(207981..207983)
ECU09_1760	atataacgaggatttttttcccccaa
ECU09_1770	tctgatgagtcttgagtcttgggatccagcacccc
ECU09_1780	aatggttattagcattggcaatacagagccccatccgag
ECU09_1790	aaataaaagctctttcctaattattgccagggcaagcaaaaacaaagcaatc
ECU09_1800	tcaccaagcccatccataccaatcccagctacgctaa
ECU09_1805	tttttactctgtttttggcattcgagcagtttcacccctgggtggggaag
ECU09_1810	atctgttattgtttattctggtctgccccatttatctgctcg
ECU09_1820	aaaaatgttttgtcccttgaattgtg
ECU09_1830	cattaatatagcagacgtgtctcaccctcttaa
ECU09_1840	aatgaaaatccagtgatcactttaatcccttgtagg	c(221448..221450)BV
ECU09_1850	aaaaaaaaaattttccattccttgtggggaatcctggaacccaaaa	c(222885..222887)
ECU09_1860	tttttgggttccaggattccccacaagga
ECU09_1870	cattaatatagcagacgtgtctcaccctcttaa
ECU09_1880	aaacaaaggaattaaaacaacaagacggtacaaagaaataaacaaag
ECU09_1890	aagtgtgggtaaatgaagatgtattgggaaaaccctcaaa
ECU09_1900	tttttataaaaataatgatatatcaatgaatttgaagaggggaacctga
ECU09_1910	ttatattgtcaaaaatactccccttaggtttg
ECU09_1920	ttttcttggaaaggaatgccattcccttaactag
ECU09_1930	ttttccacaaaatcgtttaggcccta
ECU09_1940	taagaagtaaaaactcgaatacaagagtcttttcgcagagggt
ECU09_1950	aaaatccctatatgtttgtttgaaaatagaccccaaa
ECU09_1960	acaaacattactaagcgtttttcttaaggcctagtggta
ECU09_1970	aaaacaaaagaagaggcctctacagcccagg
ECU09_1980	tgaaaacggcagagtttgaaaaaactaag
ECU09_1990	aatataatctaggagtctgaaaagggaggc
ECU09_2000	aaagtttaaagtcatgcagccgatgtaaataa
ECU09_2010	ttttatacacattttttctttgccccat
ECU09_2020	cgtctcactcctcaagagcccagatgcgaacaagttcttc	(248279..248281)
ECU09_2030	tccatacttttcttttaccccac
ECU09_2040	MP
ECU10_0010	atagaaaacccgcctgctgga	c(1952..1954)
ECU10_0020	gccttatgtggtgtggtgccat
ECU10_0030	tatcaatatatccatttcatccatatttctcctttacccac
ECU10_0040	taagaagaaaggcctatcctatgaggtggagggatgatcg
ECU10_0050	caatggatgtttggaagtcagacaccctcg
ECU10_0060	tatggagcggccgggcagcccttt	c(9011..9013)BV
ECU10_0070	aaatcttttccattccgaagccct
ECU10_0080	gggcagtggtgtaagtgctgcgggcaggggccctgga
ECU10_0090	atataaaaaacaaaaacattggagggtaaaca
ECU10_0110	tccccattgtttaccctccaatgtttttgttttttat
ECU10_0120	aaaataaaaaatccgcaaagggtgc
ECU10_0130	aagatgttgataaattgtggacgggtagcccttta
ECU10_0140	tttactatccatacttctgggacgggcaattcgagcccacaaa
ECU10_0150	atataagtctttcctgcatccataaccctggaaa
ECU10_0160	aaaaactcttctgcacaagccctca	(17917..17919)BV
ECU10_0170	aaaaaacatatcagatcctaaaccccta
ECU10_0180	aacgatttatgactctaatttcttgatcac
ECU10_0190	attaaaatcatggcggtctggacaccc	c(21537..21539)BV
ECU10_0200	cattatatctggtggacctaaaatccccta
ECU10_0210	gtcatgatgtagaagaaattttcatccc
ECU10_0220	aaatttttgcttatttcgaatttctctctttggggata	(23333..23335)BV
ECU10_0230	aacctcacgtaatcgcctttgccccatacaagcacgg
ECU10_0240	aattttttaggagaatcctggagccccaaa
ECU10_0250	atttattttttgaaagctcaatccccca
ECU10_0260	aaaaataaaacagatctataaaagtcaacagagaggtagagcc
ECU10_0270	aatttattctagccggccattaacccattgtgg
ECU10_0280	aaataaatttcttgaaatagtccttctccg
ECU10_0290	attcattctaaacgccattcgaaagcccatcga
ECU10_0300	aaacaaaagactatttctccatatccctg
ECU10_0310	aaaaaacaaataaataggcctagag
ECU10_0320	aatctatgggacaacacttaatatgcaggtttgggccctttgaaca
ECU10_0330	agaatcatatactgtcttcccctggccctggaa
ECU10_0340	aaaaacatttgggtcattgcccacaa
ECU10_0350	aataaacaggagatctcctttaaactccgtataaaaaaga
ECU10_0360	ttaatccctataaacattaacccccggaa
ECU10_0370	attttctttgacaattcctgtgtc	(42715..42717)
ECU10_0380	aaaacttttaggaaggatcaggcc	(43120..43122)BV
ECU10_0390	aaaatttttctatcgtccatgcct	c(45496..45498)
ECU10_0400	aaaaaaacaaatcgagccccctac
ECU10_0410	tttccggtaaattcgtagcgcacggatacccctagg
ECU10_0420	aaacccatttaatttccccaggatgaacaccctctaaa
ECU10_0430	aaatttaattgctctccgtggtcccggca
ECU10_0440	aaaatttttataagccgaggtttattagccttgggcttgaacttctgaa
ECU10_0450	agtatataaaattaagtaggtactaaccatagcg
ECU10_0460	gacatagaaactcgcacagaacggtccttctctggc	(53001..53003)
ECU10_0470	aagaaaagacagacgcgaaggatggcgaagga	(54043..54045)
ECU10_0480	tataattctccagtgccgaatccccttgtaacct
ECU10_0490	aaattttgcttggcccattga
ECU10_0500	aaagaatgttattattttgcgcagaagccctc	c(60635..60637)
ECU10_0510	ccttgttgaaatgtacaagattttaccccggag
ECU10_0520	tttttatcaacaccgttcacatccctaa
ECU10_0530	tatttaatttagcaaatgtccatcctgacga
ECU10_0540	tatataaaaaaagaaaaaataagccccaaagga
ECU10_0550	gaattgtaaaaatatacaacatccctaa
ECU10_0560	tatatttttacaattctacagagccttgcc	(67615..67617)BV
ECU10_0570	aaaattaccggatagaaacgcccatcgg	c(69385..69387)BV
ECU10_0580	ttaaggagatagattattgaatgtctgtgtcctgcccctg
ECU10_0590	acccgttcccaacggctgcagtttcagatggtgatat
ECU10_0600	tatttcaattactacttctggatccccc	(71897..71899)BV
ECU10_0610	aggcctggagatattttggtctgtatgcatctgtcccc
ECU10_0620	aaaatttttaaaaaatatctaggatgccctc
ECU10_0630	ataaaaattttaggcccagac
ECU10_0640	aaggtcctcataaacatccgtgctatgccctcta
ECU10_0650	tttatgaggaccttagccatcatggggatgcccttggta	(88448..88450)
ECU10_0660	aaaaatttgcacatagaagcctggc
ECU10_0670	aaatttttaggaaatcggctcttccctccac
ECU10_0680	attatttctgttctagatgaataatcctgggtgcg
ECU10_0690	atttttgaatcttctgaggccttcccagttttg
ECU10_0700	ataaacaaaaaaataagccgagggcccttcaatctg	c(96740..96742)BV
ECU10_0710	aggaagccaagagagcatgccgggccttgcatcctgagcat	c(99572..99574)
ECU10_0720	agaaatcaaggatgccttg	c(100824..100826)
ECU10_0730	taataaaaacatattcgcaaagccct
ECU10_0740	gggtttgtggcaggcagccctaatcagccta
ECU10_0750	aatggataattctccatttccagagcccatgca
ECU10_0760	ttcggaattggagggcgtgcaagccccaaacatctggag
ECU10_0770	aaagcagatgttttttcaagcccaggccccc	(106611..106613)BV
ECU10_0780	aaaggcctctccaagagctggcaccccag
ECU10_0790	atttctgtgtgctaaaaattccggggc
ECU10_0800	aaaatatccttctccctgagcccctgga
ECU10_0810	aaaaaatatttctggatccct
ECU10_0820	aattttttgccctttcaaaggacgg
ECU10_0830	ttaatatttgcattgggaagtacccacggtag
ECU10_0840	tctacttgtatctgggcagaacctcccctgttca
ECU10_0850	aaataagctcgtggggaaatccctctggc
ECU10_0860	tttcaaggcgcttgtctcccccgaggagga
ECU10_0870	aaaatataagagggacagccttgcatcgtggatacacaca
ECU10_0880	aaataaaaaaattcctgagggcctttgcgg
ECU10_0890	ctattaaaattcttggtttgaatccct
ECU10_0900	aaatctataggcttcaattgccctgga	c(123250..123252)
ECU10_0910	atatataatagtgaaaggcccggcatctta	(123398..123400)
ECU10_0920	atattttaacctgttttcaaaaccctgaa
ECU10_0930	tgtattacagggctttaaaacccatag
ECU10_0940	aaaagttttaaccctcgatttcgaga
ECU10_0950	gcagaaaatctctagctgggcaatccct
ECU10_0960	aaatttattcgactgtctctggactccttcca
ECU10_0970	aacaatttgaggatgtctgcccatcccctg	c(132617..132619)BV
ECU10_0980	aaatatcgatataagctgttgcgctgatgtccaaaacaa
ECU10_0990	aaaatttttatccctgaa
ECU10_1000	tatcctgtgggccagggctgatgcaggaac
ECU10_1010	atcatatgtttgcaggctcttgccc
ECU10_1020	aaaggacaaaatggttagcacaatgcccaaggg
ECU10_1030	aatttttgcggagtattgtctagaggggctaaccccaaggg
ECU10_1040	aaaaaaacaaagatccctgaccaaaga
ECU10_1050	tttataaaaaagcccggtggcaaccccaa
ECU10_1060	aataaatgatgttattatttaagtttgtaaacaggcagggtt	(141391..141393)BV
ECU10_1070	taccaaactttgggctcgatatcgttaaattgcttaaagtaga
ECU10_1080	attctgcctgaacatgcagatcccttgaa
ECU10_1090	aagaaatagaaaataaacaggattccct
ECU10_1100	aaattccagaagtatctccagtccaaagcccctcc	c(145896..145898)BV
ECU10_1110	aaattttttacccttcaagaggagtagtcc
ECU10_1120	ataatttcgacaagctgtagtcccgacgag
ECU10_1130	aaatgcacatttctgcccctccatcagtatccgtctag
ECU10_1140	agagatttacaagacgcagtaattctacatagccc
ECU10_1150	aacaaatcgcttgtttttgccaccccagagac	(153061..153063)
ECU10_1160	aaaactttggaaagacaccctttg
ECU10_1170	aagtataaatgagagacagatgccctctgccaacaccaa
ECU10_1180	gaggataattgacttatcggactgcccttggac
ECU10_1190	aatatcgatctaaagccttaggcattgctgcgcgaa
ECU10_1200	aaaatgtttttctagttctgcaaaaacaggccatagag
ECU10_1210	aattttcaagtggc
ECU10_1220	ttaagaataagcccaacagcccatattttg
ECU10_1230	tggtataaaagaagttcaggacccatcccaaa
ECU10_1240	ataaaagaagttcaggacccatcccaaa
ECU10_1250	tttcatgttccttataacaccaagccaagacctgtggagc	c(175962..175964)
ECU10_1260	ggaaaaaaatatttagagtaaaaacatgagcgga	c(177142..177144)
ECU10_1270	tatgcagacttatagcccttgttgcagtg
ECU10_1280	aacaagggctataagtctgcataggctcctccccg
ECU10_1290	ttatttatgcttgcccaaagcccttgtgg
ECU10_1300	aaaaaaattactctgcaggacttgcccttggaaag
ECU10_1310	atatattcttcaggagcaatccccataaa
ECU10_1320	aaaaagcatgagaaagaacagccctcg
ECU10_1330	aaacaagcaggagtttatcccatcg
ECU10_1340	gttatttgttgcgccggaaatgccctg
ECU10_1350	tccgcaaatactatgtctcgcaaggcccctg
ECU10_1360	gacgcataaattgcaagatggagtgatgctc	(185942..185944)
ECU10_1370	tctcaaggatcctggggcatggcgaatccgat	(187741..187743)
ECU10_1380	ttcttgtattttggattctttatcgagccccta
ECU10_1390	tcctgaatttgttgcaccaatagccctgcctcg
ECU10_1400	tccctttattgccttcgagattcaatcccctatcaca
ECU10_1410	aaataaaaggtgcggctatccgttgacaaca
ECU10_1420	aaaaaattgagtggagaggccctgg
ECU10_1430	atataaacggaaagaagagcatggctacaaggg
ECU10_1440	tttttttatttaaaatccctagcacaacagataagggattga
ECU10_1450	aaaagaaaggttgtggttgcccttcg
ECU10_1460	aataaaaatttgtgtttaccccgt
ECU10_1470	gtttatttggccatggccccgattttgccc	(207507..207509)
ECU10_1480	agaggcaattagataaaacagagagaatgga
ECU10_1490	aaaccctaaaaagtcattgtcatcccttttca
ECU10_1500	aagtacatatatggagaagtggggagcaccggg
ECU10_1505	aaagaaaagtcttttttttgcggagcccatcaaa
ECU10_1510	tgattgcacattcaaaaggcccttgacaa
ECU10_1520	aactatataattcatgcaacaagtggtccc
ECU10_1530	tttttaagtggtaattttctcccaggga
ECU10_1540	aaataaaaaacggggtataggcagccc
ECU10_1550	aaaaatttcccatatgagtcctt
ECU10_1560	aaatttttctatccgtggt	(217139..217141)
ECU10_1570	aaaaatttatccctcgcgaa
ECU10_1575	aaaatattttccttgaaagaaaggccctttgaa
ECU10_1580	tttggttattttgatgtttggataggcccatag
ECU10_1590	tttggttttatttcctcctggagcttagccc
ECU10_1600	aaaagtctctggaggagccctgtgga
ECU10_1610	cttcattgccgaaggaaatagatacccc	(220443..220445)
ECU10_1620	aatgataaaaagttgatcgaataaaccctc
ECU10_1630	attctagcccatttcgccactatgttggacaccc
ECU10_1640	gaattttctagaagtggctatgaagagaccccaggaa	(224045..224047)BV
ECU10_1650	tcggaaatacctgttgatttttgaccccattgag
ECU10_1660	aaatgtataaataaacatgctgtaggaaggaaattaaag
ECU10_1680	aaaactaccatatttacaagatcgtcatatgcggccc	(230313..230315)BV
ECU10_1690	gcttttactctaagcttgaaaaacaaaataaaga
ECU10_1695	gctatgatatcacacagtccctttgacaggag
ECU10_1700	tgaatttatactacatggcagtc
ECU10_1710	ataaaaactcactataaaaccccgtc
ECU10_1720	tttttatacgtggcaccggagtcccca	(236141..236143)BV
ECU10_1730	aataaaaataaagacccatcaatattcgg
ECU10_1740	gataaattctgcaggtttttttcaccc
ECU10_1750	cttaggcaccaaaaccattgcccctttag
ECU10_1760	aacaataaatacctgaggcttaggcccattg
ECU10_1770	aaaaaaatttgttggccccttaaa
ECU10_1780	aaacaaaattattgctggcggcaggcagaaccctcg
ECU10_1790	ttaaaatattttcctttccctc
ECU10_1800	tattttgaaaataagtggccctttct
ECU10_1810	gcatgaatctgatgaatagatgccccgtagaact	(250029..250031)BV
ECU10_1820	acatcctcattgacatactgatattagtacacccc	c(252372..252374)
ECU10_1830	aaaagaagagaggggaaa
ECU10_1840	aaaagattattaatcggatatatccacccaccg
ECU10_1850	tccatttcatccatatttctcctttacccac
ECU10_1860	agacatattgtgtgatattgtccagtgcaggtg
ECU10_1870	gccctgcatcccatctagcaccc	c(259720..259722)
ECU10_1880	tcctgccgccaatccccccattcataacccat
ECU10_1890	MP
ECU11_0010	MP
ECU11_0020	aaaccatctcctccttcctctcttctacaaatcagc
ECU11_0030	gttgttggcggggttctcagttgccttatgtggtgtggtgccat
ECU11_0040	tttcatccatatttctcctttacccac
ECU11_0050	aggaaagatctgaccc
ECU11_0060	MP
ECU11_0070	atatatccatacttttcccactcatccct
ECU11_0080	aggagagatgaagacggaatgagccttatt	c(14290..14292)
ECU11_0090	cacaccaacatatccatctcatcccgtacccat
ECU11_0100	tgatgcagtagccccgaggttcttgttcgaagaatcc
ECU11_0110	MP
ECU11_0120	tatcctctttcctcctttaccctcct
ECU11_0130	aaaatatggcaccgagcacccccaaa	c(19161..19163)
ECU11_0140	aattataatgcaagcgacggggctgggcaa
ECU11_0150	cgagtgccaagagggtcagccggatc	c(20410..20412)
ECU11_0160	gcccgataattccagcaattcccagtattcgc	(20576..20578)
ECU11_0170	aacaatcgtgagtagagcgaatacagatcccctaaa
ECU11_0180	aaaataattctatatataaaacttattgtaatttatccttttagctcaggag
ECU11_0190	aaaacaaattagcagaaaaaagcacccctcc	c(26356..26358)BV
ECU11_0200	tttattgcccttacaatcatctttcggcaagcccttc
ECU11_0210	aatataattcttctccatgaagggcttgccgaaag
ECU11_0220	aaataaatccctgggctataccctgg
ECU11_0230	aaaattgtttattagcaaggcccagga
ECU11_0240	aaatttttaaaacccattcccaaa	(29938..29940)BV
ECU11_0250	tacacagctaatatgtacatgggcagcagccctactg
ECU11_0260	aatccgccaaaatcctgaagcccctg
ECU11_0270	taatacacgtcacagaag
ECU11_0280	tttgttttcagacctccctagatcc
ECU11_0290	tttaatatatataataacaaccctgtggtggg
ECU11_0300	tttatttatttacttgcgtgatttgaattccctctggat
ECU11_0310	aaaagattttttctgaaagaagaaagaccctc	c(44631..44633)BV
ECU11_0320	tataaaaccaaatgcctggaaccggccaacaaca
ECU11_0330	tttgttttgcgtttcagtacccttta
ECU11_0340	ataaaacacgtctcatcacacagataaatctgg
ECU11_0350	agacaagaaacgatagttggttgaccctgcc
ECU11_0360	atattgaatagcccatctatcccc
ECU11_0370	aaaatttttggagttaatcccgg
ECU11_0380	ttttacttttcatcatacaccttataac
ECU11_0390	aaaaaacaatgggtggtgacccatc
ECU11_0400	ttatattcccacaaaaacatccccatcaa
ECU11_0410	aaagaaagaaaatccagaa	c(57541..57543)
ECU11_0420	aatttcttttctacaattccaccctg
ECU11_0430	gattcatatataaatgccctaacagagatct
ECU11_0440	ataaataaatcaagcccctaaatccttcgaaag
ECU11_0450	aacaaacatttccaat	c(65310..65312)
ECU11_0460	aaatcccatggaaattccctccccca
ECU11_0470	aataaaaggacaggttcgaaccctagaa
ECU11_0480	aaagaaataaattgattcctggatatccctaag
ECU11_0490	aaatatcttaatagtgattacatccctcgg
ECU11_0500	ttaagatatttgctgcaaatccttggggagaagag
ECU11_0510	aaataatagagaagttgtatagct
ECU11_0520	aaaatcagatatagcgtttacagacaccctctccaacccttg
ECU11_0530	tctctctggtatatttgatccaagcggccataccccca
ECU11_0540	aaaaaaaaattgcttccttcgagaa
ECU11_0550	tattaataaactaagagccctggaaaacaaagaccc
ECU11_0560	ttttcaacacccaaatacacctaccccagcg
ECU11_0570	aaatttaagccccgaa
ECU11_0580	attatttgatcaatgggttggatgcaaccctgcaactaag
ECU11_0590	aaaaaagtccgaagtttccttcccata
ECU11_0600	aaaaatttgtatcctgagaattgagaca
ECU11_0610	aaattgtaagcccca
ECU11_0620	atatatatttaatcatccctctcccctcg
ECU11_0630	gccagaatgcaaacccctgaaaagttgtg
ECU11_0640	aaactaaaatggtgcaggcgctccccttgga
ECU11_0650	aaaaaatgtttggcggcctagggctaca
ECU11_0660	ggggaggctagtccaccttgcagaggcag
ECU11_0670	aagtgatccacacgcgttttggacccctg	c(92972..92974)BV
ECU11_0680	aaaatgatggtaaaattctgtaggcacagcaccctg	c(94071..94073)BV
ECU11_0690	acaaaataagggag
ECU11_0700	tataaggaaacgcaggagggctggagcccct
ECU11_0710	taattctaactcttcccaggccctccacgaatacacttcc	c(96684..96686)BV
ECU11_0720	aaaaaaattgccgagaggggccctcgaa
ECU11_0730	aaaaccataaataccatccggtgggaaaaggatc
ECU11_0740	tggatatgaaatgcctctcaatacttctgggacttc
ECU11_0750	ataatttccccagattatcttgcccc
ECU11_0760	actatttttaattggggccgggaccctgg
ECU11_0770	aaatttttactgtgattgtcaaagggcgcgaggagaggacccttgagg
ECU11_0780	aaaaaatttcaccctttgtcc	c(102326..102328)BV
ECU11_0790	aaatttttgtagcccttc
ECU11_0800	aatatttaaatgaagacctgggcttgaggggg
ECU11_0810	aaaattttctcccctgcaaa
ECU11_0820	aaaaaattgccc
ECU11_0830	aatataaaacagcacctgcacaacccc	(108879..108881)BV
ECU11_0840	aaatctttttagaatacccatagtactgggagcct
ECU11_0850	gggttttctctcgtcaggaaaatcgggagg
ECU11_0860	aattgtgttgtggacccccaaggctgtct
ECU11_0870	taaataagtaggagcactcccaaacaa
ECU11_0880	tttaaagaagtaaaagcaataccccaag
ECU11_0890	aaatttgtcgagacccctcca
ECU11_0900	ttctatttgttttgaagcatctgtatccttgtga
ECU11_0910	aaaagttgatgtagggcctatcctcgaagccc
ECU11_0920	ttttcaccaggaaaataatcccaggcacccag
ECU11_0930	gaataaaataactcgaaaatatttggcc
ECU11_0940	aaaaatttgcccagaa
ECU11_0950	tgaagagagaggatgatatacggaataaccagagcccctc
ECU11_0960	aacaataaaacttattgcatctccacccaggcg
ECU11_0970	taagttttattgttgcaggcgcccca
ECU11_0980	aaataattaaagtagaaagccgtagccctaca
ECU11_0990	atgagaaatctcccttggcctttcccttgaaca
ECU11_1000	tatcataagatagataaagatggccg
ECU11_1010	tgagacattgtctcagtgcctaaacccctga
ECU11_1020	aaagaaaaataaaccttgggtagcccttaggagcag
ECU11_1030	aataaacatcgccttctccacccacattct
ECU11_1040	gtacttgcacatggaagtggaggaccctaacctcgtgagcgggagg	c(132177..132179)
ECU11_1050	aaaaaaaataaagtgctctgtgcac
ECU11_1060	aagagtatttggaaatccaggcacccatag
ECU11_1070	catgttatgattctcttcaccaaaacaaaga
ECU11_1080	aacgctgctcttaaatggtccgaaatgtagtaccc	c(136570..136572)BV
ECU11_1090	ttcagggcctcctctccataaaaggaat	(136648..136650)
ECU11_1100	aaattttttctgatcctccga
ECU11_1110	gccagaatttttgctcggatccctggatac	c(141450..141452)
ECU11_1120	aaaaattctggccatcggaagacgtgttgaggccgggcaggacccctggg
ECU11_1130	gattcatgagcaaggggaagggttatccc	c(144106..144108)
ECU11_1140	ttttcatgggataacccttccccttgctc
ECU11_1150	aaataatgtatttcaagtaaatggcgctctgagatgg
ECU11_1160	aatagtcttgaaacagcaggggcttgccctcaa
ECU11_1170	aaggtttggacagttattttgtgcttctccgggaccca
ECU11_1180	aaactatatttcattttgaggagatcctgcagtc
ECU11_1190	caaaatgaaatatagtttaggcctagaag
ECU11_1200	agggaaaacaaggatgcatgatcctcggggactgga
ECU11_1210	aaaatatttatatatttcccgagggagaagcaccaaaacc
ECU11_1220	aatcgaaaattttatccc	c(156272..156274)
ECU11_1230	gggataaaattttcgattcgaggctggcattta	(156308..15631)
ECU11_1240	gaagaacaaggcatgcagacgaacccca	(157094..157096)BV
ECU11_1250	tgatatttgtggattttgcgctgggccctg
ECU11_1260	atgatatattgggcttggcaaggagagctca
ECU11_1270	aaaattttccgggacctgccct
ECU11_1280	aaataaaaagttaggttgcacgagggtgac
ECU11_1290	aaagaggccgatcccaagggatgctg	c(164836..164838)
ECU11_1300	gggggaaaagatggatgccttgagggaaaag	c(166007..166009)
ECU11_1310	cccacctcgaaagagcacgaggtgcactcccc
ECU11_1320	cagagaaaatccaatgacctggtagggcttcc
ECU11_1330	aaaaataccttatatattcgctggctgtcccgaggt
ECU11_1340	aaattacactataaattagtattccagtgcaccccgaaa
ECU11_1350	attaaaattacgggatgagaggacccc
ECU11_1360	tttgctgctcttaatagcttccaccttaggaccc	c(172030..172032)BV
ECU11_1370	aataaaaagacaaattttacaccttgaaaataaaggatcacttgcgc
ECU11_1380	aaaaatttgcaacccca
ECU11_1390	ttcaaatggatgttttcggagccctttgg	c(177891..177893)BV
ECU11_1400	aaactctttatccctgccttctttgcagcccca
ECU11_1410	tttcctgtgagaaattgagttccctgaaaggatggcctaggg
ECU11_1420	aacaactaaaaatatttaagatctgcggcgtcaaacgagc
ECU11_1430	ctatgggtgataaatctcccatcccaaaacctccc	(182293..182295)BV
ECU11_1440	agaagtttacttggaggtgtttcatcc
ECU11_1450	aaaatatcttctatttgttttcggaaatacagaagcccca
ECU11_1460	aaaaattttcaccctaaag
ECU11_1470	aagacaggaagggtaaaca
ECU11_1480	tttattcccctgatttcagatcccaga
ECU11_1490	aaatcaagagcacccactatccac	c(192462..192464)BV
ECU11_1500	aacaaaaccatattcaccgtcgatctctgcctcc
ECU11_1510	aggtggaaaataaaaaaagtctgttacgatttgaaa
ECU11_1520	aaacttgagaaaatggcaccaccccgga
ECU11_1530	gaaatactttttggagtagtagcccca
ECU11_1540	taaaaacaggaacatagccctcaga
ECU11_1550	aaagattttggtggggatagcggctctgccaaa
ECU11_1560	aaaaataaatccgggtgttgcctctactgcag
ECU11_1570	aaataaaccattctattttagctcccaggatttgtttg
ECU11_1580	tttgaggtttcagatgcttgaatccccacaaa
ECU11_1590	aaattttcatttcctgatgggtgc
ECU11_1600	gtggagctcatccaaagccccaaagata
ECU11_1610	ataaaaatagtcctgaagtgagggcagcatct
ECU11_1620	aaaattttcaccccaa
ECU11_1630	cgcaattaggtagtatggcacaaagccccag
ECU11_1640	tttaataaactgaaaatgtttaccccaaa
ECU11_1650	aaaataaaagtttaagcttggttttaatcccccgt
ECU11_1660	aaatattaaattttgcaaacgatccccaaag
ECU11_1670	tttaatgtttttaagagctggaccccagtta	c(209860..209862)BV
ECU11_1680	gggtttagatggggagcttcggagcccctgt	c(210316..210318)BV
ECU11_1690	aaacaaaaggatataagccctagatcccgtgcggctct
ECU11_1700	atttataaaaacgtggcccgaaaacaac
ECU11_1710	aaattcgaagagtttcggtaaaatac
ECU11_1720	aaaattttttccccctaca
ECU11_1730	aaactctccaaggcaaaagttagaa
ECU11_1740	aaaatacaatcccgatgcccaccccaa
ECU11_1750	aaattttttaattgaaaccccggc
ECU11_1760	aaattttgaacccatcaaa
ECU11_1770	aaataaaacatttcttcctgccaccctaatcatc
ECU11_1780	gaaaaaaatatataatcaagaaaaatattgagtgcttgatc
ECU11_1790	aaacaaaatttgtgccacccttagaaag
ECU11_1800	tatctgcataattgtttatcccagaaaaacatt
ECU11_1810	aattctttatcccct
ECU11_1820	tatttttatgaggatgccaacccccagag
ECU11_1830	tttcaagggataaaatggatggtgactctggcccta	(230189..230191)BV
ECU11_1840	tttaaaatatcgccaaagcgcatcaaagaaa
ECU11_1850	tttctatcatgacgcttggcgtgtccttg	c(233289..233291)
ECU11_1860	ttattttccatatcttaccctgagga
ECU11_1870	ataaataaaaaatatgtttagcgagcg
ECU11_1880	aataattaaggaatatctcctaggccctgaa	c(237019..237021)BV
ECU11_1890	agaagacagaaaatcacaccccataggtggagagc
ECU11_1900	ataaataaaaattacctgggaagggc
ECU11_1910	atttcttcttttaggatccccataccg
ECU11_1920	ttataaatgtgaatgccctccatcccccaa	(241887..241889 )BV
ECU11_1930	ttaatggttttaagtgcgaagccccattga
ECU11_1940	aaatccaagagaagactcttctccccagtaataaacct
ECU11_1950	tcataaatacagactccacaacaaacaaacaaac	c(246834..246836)BV
ECU11_1960	aaataaaagtttgtttatgtaatgcccc
ECU11_1970	aaaagcagcattccatagcctccctgcc
ECU11_1980	aataaaaaagcttctaaaaaaacactctgtgtcaggtt
ECU11_1990	tttttatgaaaaatgaaacccacaaacctcata	(250146..250148)BV
ECU11_2000	atagtggaaattgtattctggctctaatcccca
ECU11_2010	aaagtatttattatgtattcccctaggtccccg	c (254304..254306)
ECU11_2020	attgttttcaccaccctcaaaaagaaggtt
ECU11_2030	agatataaaaacaaatagcggtaaacaaataaag	(257283..257285)BV
ECU11_2040	taaatagatctgcagcagaaagccc
ECU11_2050	tggtgtaagtgttgcgggcaggggccctgga
ECU11_2060	aaatcttttccattccgaagccct
ECU11_2070	gccccagccccggagccccactttcctgg
ECU11_2080	tttatggagcggccgggcagcccttt	(261775..261777)BV
ECU11_2090	aatggatgtttggaagtcggacaccctctg
ECU11_2100	atcctatgaggtggagggatgatcg
ECU11_2110	tccattcgtgtcaattgcattccctgccgtc
